# Supplementary material for: Activation of Oncogenic and Immune-Response Pathways Is Linked to Disease-Specific Survival in Merkel Cell Carcinoma
Source: Cancers (Basel). 2022 Jul 23;14(15):3591. doi: 10.3390/cancers14153591 (PMC9331388; doi:10.3390/cancers14153591)
Supplement: Supplementary file 1 [file cancers-14-03591-s001.zip › Table S1.xlsx]

## Sheet: Supplementary Table S1
Gene Ontology Biological Process-, Gene Ontology Molecular Function-, and Kyoto Encyclopedia of Genes and Genomes pathway terms significantly enriched by death-associated genes
Gene Ontology Biological Process				Gene Ontology Molecular Function				Kyoto Encyclopedia of Genes and Genomes
term	p-value	q-value		term	p-value	q-value		term	p-value	q-value
chordate embryonic development (GO:0043009)	3.29726e-07	0.000226522		vascular endothelial growth factor receptor 2 binding (GO:0043184)	0.000169863	0.0120486		PI3K-Akt signaling pathway	0.00186215	0.138495
collagen fibril organization (GO:0030199)	2.81821e-06	0.000968056		vascular endothelial growth factor receptor binding (GO:0005172)	0.000397841	0.0120486		Protein digestion and absorption	0.00218103	0.138495
supramolecular fiber organization (GO:0097435)	2.52162e-05	0.00558652		insulin-like growth factor I binding (GO:0031994)	0.000469425	0.0120486		Cell adhesion molecules	0.00603533	0.164223
in utero embryonic development (GO:0001701)	3.2527e-05	0.00558652		insulin-like growth factor binding (GO:0005520)	0.000629902	0.0121256		MAPK signaling pathway	0.00619603	0.164223
skeletal system development (GO:0001501)	4.59242e-05	0.00630998		histone-lysine N-methyltransferase activity (GO:0018024)	0.00566179	0.0871916		VEGF signaling pathway	0.00957001	0.164223
extracellular matrix organization (GO:0030198)	9.8853e-05	0.0113187		PDZ domain binding (GO:0030165)	0.0108545	0.136827		Pathways in cancer	0.0102661	0.164223
regulation of vascular associated smooth muscle cell migration (GO:1904752)	0.000397841	0.0341494		neuregulin binding (GO:0038132)	0.0124388	0.136827		Lysine degradation	0.0108545	0.164223
hemidesmosome assembly (GO:0031581)	0.000397841	0.0341494		myosin light chain binding (GO:0032027)	0.0149083	0.140121		Renal cell carcinoma	0.0129154	0.164223
positive regulation of vascular endothelial cell proliferation (GO:1905564)	0.000469425	0.0341494		insulin-like growth factor II binding (GO:0031995)	0.0173717	0.140121		Focal adhesion	0.0138618	0.164223
heterochromatin organization (GO:0070828)	0.000546788	0.0341494		sodium channel inhibitor activity (GO:0019871)	0.0198292	0.140121		Proteoglycans in cancer	0.0146086	0.164223
negative regulation of smooth muscle cell migration (GO:0014912)	0.000546788	0.0341494		growth factor activity (GO:0008083)	0.0200173	0.140121		Chronic myeloid leukemia	0.0155172	0.164223
wound healing (GO:0042060)	0.000715274	0.0409494		potassium channel inhibitor activity (GO:0019870)	0.0222806	0.142967		Pancreatic cancer	0.0155172	0.164223
positive regulation of cell migration involved in sprouting angiogenesis (GO:0090050)	0.000913471	0.0432429		histone methyltransferase activity (H3-K9 specific) (GO:0046974)	0.0247259	0.146454		Ras signaling pathway	0.0202417	0.17639
regulation of vascular endothelial cell proliferation (GO:1905562)	0.000913471	0.0432429		ubiquitin protein ligase activity (GO:0061630)	0.0279938	0.14736		ECM-receptor interaction	0.0204505	0.17639
positive regulation of endothelial cell proliferation (GO:0001938)	0.000944168	0.0432429		ubiquitin-like protein ligase activity (GO:0061659)	0.0299346	0.14736		Hypertrophic cardiomyopathy	0.0213287	0.17639
negative regulation of cellular component organization (GO:0051129)	0.0010549	0.0451176		platelet-derived growth factor receptor binding (GO:0005161)	0.0320262	0.14736		Small cell lung cancer	0.0222224	0.17639
negative regulation of gene expression (GO:0010629)	0.00122743	0.0451176		arylsulfatase activity (GO:0004065)	0.0344477	0.14736		Dilated cardiomyopathy	0.0240556	0.17971
heparan sulfate proteoglycan metabolic process (GO:0030201)	0.00124779	0.0451176		insulin-like growth factor receptor binding (GO:0005159)	0.0344477	0.14736		AGE-RAGE signaling pathway in diabetic complications	0.025949	0.183084
neuron apoptotic process (GO:0051402)	0.00124779	0.0451176		sulfuric ester hydrolase activity (GO:0008484)	0.0416767	0.1689		HIF-1 signaling pathway	0.0304217	0.203048
regulation of peptidyl-tyrosine phosphorylation (GO:0050730)	0.00157884	0.0542332		microtubule plus-end binding (GO:0051010)	0.0488525	0.171268		Toxoplasmosis	0.0319761	0.203048
proteoglycan metabolic process (GO:0006029)	0.00191577	0.0601311		transcription coactivator binding (GO:0001223)	0.0488525	0.171268		Relaxin signaling pathway	0.041352	0.244509
positive regulation of cell cycle process (GO:0090068)	0.00206243	0.0601311						MicroRNAs in cancer	0.0423559	0.244509
extracellular structure organization (GO:0043062)	0.0020657	0.0601311						Fluid shear stress and atherosclerosis	0.0472923	0.252817
external encapsulating structure organization (GO:0045229)	0.00210065	0.0601311						Apoptosis	0.0491322	0.252817
regulation of cell migration involved in sprouting angiogenesis (GO:0090049)	0.00289592	0.0791739						Human papillomavirus infection	0.0497671	0.252817
negative regulation of smooth muscle cell proliferation (GO:0048662)	0.00307785	0.0791739
cell-substrate junction assembly (GO:0007044)	0.00326501	0.0791739
regulation of cell migration (GO:0030334)	0.00343706	0.0791739
respiratory system development (GO:0060541)	0.00345738	0.0791739
embryonic skeletal system development (GO:0048706)	0.00345738	0.0791739
positive regulation of cytokinesis (GO:0032467)	0.00385763	0.0828185
regulation of vascular associated smooth muscle cell proliferation (GO:1904705)	0.00385763	0.0828185
connective tissue development (GO:0061448)	0.00406547	0.0846356
regulation of nucleic acid-templated transcription (GO:1903506)	0.00429506	0.0867854
central nervous system development (GO:0007417)	0.00447669	0.087871
chromatin organization (GO:0006325)	0.00538205	0.100613
positive regulation of cell division (GO:0051781)	0.00541877	0.100613
regulation of cellular macromolecule biosynthetic process (GO:2000112)	0.00612274	0.108519
regulation of cytokine production (GO:0001817)	0.00626317	0.108519
positive regulation of blood vessel endothelial cell migration (GO:0043536)	0.00642032	0.108519
mitotic cytokinesis (GO:0000281)	0.0066829	0.108519
negative regulation of transcription by RNA polymerase II (GO:0000122)	0.00692154	0.108519
regulation of cellular component movement (GO:0051270)	0.0069503	0.108519
neuron migration (GO:0001764)	0.0069503	0.108519
regulation of protein modification process (GO:0031399)	0.0072225	0.110264
cartilage development (GO:0051216)	0.00749948	0.111661
heart morphogenesis (GO:0003007)	0.00778121	0.111661
regulation of neuron projection development (GO:0010975)	0.00813625	0.111661
regulation of blood vessel endothelial cell migration (GO:0043535)	0.00835883	0.111661
sensory organ development (GO:0007423)	0.00865467	0.111661
negative regulation of transcription, DNA-templated (GO:0045892)	0.00885933	0.111661
renal system development (GO:0072001)	0.00895516	0.111661
regulation of endocytosis (GO:0030100)	0.0102032	0.111661
regulated exocytosis (GO:0045055)	0.0103068	0.111661
regulation of cell population proliferation (GO:0042127)	0.0115878	0.111661
negative regulation of cell differentiation (GO:0045596)	0.0120928	0.111661
positive regulation of transcription from RNA polymerase II promoter in response to hypoxia (GO:0061419)	0.0124388	0.111661
coronary artery morphogenesis (GO:0060982)	0.0124388	0.111661
positive regulation of myoblast proliferation (GO:2000288)	0.0124388	0.111661
positive regulation of mast cell chemotaxis (GO:0060754)	0.0124388	0.111661
regulation of caveolin-mediated endocytosis (GO:2001286)	0.0124388	0.111661
negative regulation of insulin-like growth factor receptor signaling pathway (GO:0043569)	0.0124388	0.111661
gastro-intestinal system smooth muscle contraction (GO:0014831)	0.0124388	0.111661
regulation of barbed-end actin filament capping (GO:2000812)	0.0124388	0.111661
glial cell-derived neurotrophic factor receptor signaling pathway (GO:0035860)	0.0124388	0.111661
vascular endothelial growth factor receptor-2 signaling pathway (GO:0036324)	0.0124388	0.111661
regulation of adherens junction organization (GO:1903391)	0.0124388	0.111661
regulation of retinal ganglion cell axon guidance (GO:0090259)	0.0124388	0.111661
positive regulation of axon extension involved in axon guidance (GO:0048842)	0.0124388	0.111661
positive regulation of endothelial cell chemotaxis by VEGF-activated vascular endothelial growth factor receptor signaling pathway (GO:0038033)	0.0124388	0.111661
cellular response to decreased oxygen levels (GO:0036294)	0.0129154	0.111661
kidney development (GO:0001822)	0.0132742	0.111661
cytoskeleton-dependent cytokinesis (GO:0061640)	0.0140048	0.111661
proteasomal protein catabolic process (GO:0010498)	0.0146086	0.111661
regulation of nitric oxide mediated signal transduction (GO:0010749)	0.0149083	0.111661
venous blood vessel morphogenesis (GO:0048845)	0.0149083	0.111661
regulation of mast cell chemotaxis (GO:0060753)	0.0149083	0.111661
chondrocyte development (GO:0002063)	0.0149083	0.111661
vesicle localization (GO:0051648)	0.0149083	0.111661
positive regulation of heart rate by epinephrine-norepinephrine (GO:0001996)	0.0149083	0.111661
negative regulation of hematopoietic progenitor cell differentiation (GO:1901533)	0.0149083	0.111661
positive regulation of deacetylase activity (GO:0090045)	0.0149083	0.111661
regulation of T-helper cell differentiation (GO:0045622)	0.0149083	0.111661
positive regulation of plasminogen activation (GO:0010756)	0.0149083	0.111661
actomyosin structure organization (GO:0031032)	0.0155172	0.111661
regulation of ion transport (GO:0043269)	0.0166955	0.111661
positive regulation of cell adhesion (GO:0045785)	0.0170965	0.111661
negative regulation of cellular response to growth factor stimulus (GO:0090288)	0.0170965	0.111661
chemical homeostasis within a tissue (GO:0048875)	0.0173717	0.111661
vascular wound healing (GO:0061042)	0.0173717	0.111661
vascular associated smooth muscle cell development (GO:0097084)	0.0173717	0.111661
positive regulation of trophoblast cell migration (GO:1901165)	0.0173717	0.111661
dense core granule cytoskeletal transport (GO:0099519)	0.0173717	0.111661
nose development (GO:0043584)	0.0173717	0.111661
surfactant homeostasis (GO:0043129)	0.0173717	0.111661
regulation of blood-brain barrier permeability (GO:1905603)	0.0173717	0.111661
regulation of growth hormone secretion (GO:0060123)	0.0173717	0.111661
regulation of glycogen (starch) synthase activity (GO:2000465)	0.0173717	0.111661
skin morphogenesis (GO:0043589)	0.0173717	0.111661
negative regulation of neurotransmitter secretion (GO:0046929)	0.0173717	0.111661
positive regulation of histone H3-K9 methylation (GO:0051574)	0.0173717	0.111661
regulation of histone deacetylase activity (GO:1901725)	0.0173717	0.111661
negative regulation of catecholamine secretion (GO:0033604)	0.0173717	0.111661
regulation of cytokinesis (GO:0032465)	0.0187414	0.111661
positive regulation of endothelial cell migration (GO:0010595)	0.0195881	0.111661
negative regulation of cellular amide metabolic process (GO:0034249)	0.0195881	0.111661
water homeostasis (GO:0030104)	0.0198292	0.111661
mitotic spindle midzone assembly (GO:0051256)	0.0198292	0.111661
mitotic spindle elongation (GO:0000022)	0.0198292	0.111661
regulation of positive chemotaxis (GO:0050926)	0.0198292	0.111661
coronary vasculature morphogenesis (GO:0060977)	0.0198292	0.111661
commissural neuron axon guidance (GO:0071679)	0.0198292	0.111661
T cell mediated cytotoxicity (GO:0001913)	0.0198292	0.111661
positive regulation of vascular associated smooth muscle cell migration (GO:1904754)	0.0198292	0.111661
negative regulation of potassium ion transmembrane transporter activity (GO:1901017)	0.0198292	0.111661
negative regulation of muscle cell differentiation (GO:0051148)	0.0198292	0.111661
negative regulation of microglial cell activation (GO:1903979)	0.0198292	0.111661
positive regulation of extracellular matrix disassembly (GO:0090091)	0.0198292	0.111661
positive regulation of cell migration by vascular endothelial growth factor signaling pathway (GO:0038089)	0.0198292	0.111661
positive regulation of CD4-positive, alpha-beta T cell differentiation (GO:0043372)	0.0198292	0.111661
regulation of response to wounding (GO:1903034)	0.0198292	0.111661
negative regulation of sodium ion transport (GO:0010766)	0.0198292	0.111661
cellular protein metabolic process (GO:0044267)	0.0201836	0.112733
sensory perception of mechanical stimulus (GO:0050954)	0.0204505	0.112982
negative regulation of translation (GO:0017148)	0.0213287	0.112982
sensory perception of sound (GO:0007605)	0.0217736	0.112982
regulation of endothelial cell proliferation (GO:0001936)	0.0222224	0.112982
positive regulation of blood vessel endothelial cell proliferation involved in sprouting angiogenesis (GO:1903589)	0.0222806	0.112982
glomerular filtration (GO:0003094)	0.0222806	0.112982
basement membrane assembly (GO:0070831)	0.0222806	0.112982
positive regulation of protein kinase C signaling (GO:0090037)	0.0222806	0.112982
detection of mechanical stimulus involved in sensory perception of sound (GO:0050910)	0.0222806	0.112982
endothelial cell chemotaxis (GO:0035767)	0.0222806	0.112982
negative regulation of cellular protein metabolic process (GO:0032269)	0.0231314	0.112982
chondroitin sulfate proteoglycan metabolic process (GO:0050654)	0.0247259	0.112982
negative regulation of vascular endothelial growth factor signaling pathway (GO:1900747)	0.0247259	0.112982
lactation (GO:0007595)	0.0247259	0.112982
ectoderm development (GO:0007398)	0.0247259	0.112982
negative regulation of sodium ion transmembrane transporter activity (GO:2000650)	0.0247259	0.112982
renal filtration (GO:0097205)	0.0247259	0.112982
regulation of axon guidance (GO:1902667)	0.0247259	0.112982
genetic imprinting (GO:0071514)	0.0247259	0.112982
negative regulation of cell-cell adhesion mediated by cadherin (GO:2000048)	0.0247259	0.112982
negative regulation of sodium ion transmembrane transport (GO:1902306)	0.0247259	0.112982
nervous system development (GO:0007399)	0.0252679	0.112982
positive regulation of phosphorylation (GO:0042327)	0.0253427	0.112982
positive regulation of transcription, DNA-templated (GO:0045893)	0.0268612	0.112982
positive regulation of vasculature development (GO:1904018)	0.0269177	0.112982
positive regulation of neuroblast proliferation (GO:0002052)	0.0271653	0.112982
negative regulation of protein localization to cell surface (GO:2000009)	0.0271653	0.112982
negative regulation of potassium ion transmembrane transport (GO:1901380)	0.0271653	0.112982
induction of positive chemotaxis (GO:0050930)	0.0271653	0.112982
angiogenesis involved in wound healing (GO:0060055)	0.0271653	0.112982
camera-type eye morphogenesis (GO:0048593)	0.0271653	0.112982
hematopoietic stem cell proliferation (GO:0071425)	0.0271653	0.112982
regulation of gene expression by genetic imprinting (GO:0006349)	0.0271653	0.112982
aminoglycan metabolic process (GO:0006022)	0.0271653	0.112982
cell differentiation in spinal cord (GO:0021515)	0.0271653	0.112982
monocyte differentiation (GO:0030224)	0.0271653	0.112982
regulation of protein phosphorylation (GO:0001932)	0.028817	0.112982
negative regulation of signal transduction (GO:0009968)	0.0290943	0.112982
positive regulation of actin filament depolymerization (GO:0030836)	0.0295988	0.112982
regulation of plasminogen activation (GO:0010755)	0.0295988	0.112982
positive regulation of vascular permeability (GO:0043117)	0.0295988	0.112982
regulation of muscle system process (GO:0090257)	0.0295988	0.112982
mitochondrial genome maintenance (GO:0000002)	0.0295988	0.112982
motile cilium assembly (GO:0044458)	0.0295988	0.112982
regulation of histone H3-K9 methylation (GO:0051570)	0.0295988	0.112982
negative regulation of cellular response to vascular endothelial growth factor stimulus (GO:1902548)	0.0295988	0.112982
eye photoreceptor cell differentiation (GO:0001754)	0.0295988	0.112982
positive regulation of branching involved in ureteric bud morphogenesis (GO:0090190)	0.0295988	0.112982
negative regulation of vascular permeability (GO:0043116)	0.0295988	0.112982
negative regulation of potassium ion transport (GO:0043267)	0.0320262	0.112982
plasma membrane repair (GO:0001778)	0.0320262	0.112982
regulation of membrane repolarization (GO:0060306)	0.0320262	0.112982
cranial nerve development (GO:0021545)	0.0320262	0.112982
negative regulation of vascular endothelial growth factor receptor signaling pathway (GO:0030948)	0.0320262	0.112982
regulation of histone modification (GO:0031056)	0.0320262	0.112982
negative regulation of substrate adhesion-dependent cell spreading (GO:1900025)	0.0320262	0.112982
positive regulation of insulin receptor signaling pathway (GO:0046628)	0.0320262	0.112982
negative regulation of cell morphogenesis involved in differentiation (GO:0010771)	0.0320262	0.112982
positive regulation of histone deacetylation (GO:0031065)	0.0320262	0.112982
negative regulation of hippo signaling (GO:0035331)	0.0320262	0.112982
negative regulation of gene silencing (GO:0060969)	0.0320262	0.112982
negative regulation of chromatin silencing (GO:0031936)	0.0320262	0.112982
negative regulation of chromatin organization (GO:1905268)	0.0320262	0.112982
negative regulation of cellular senescence (GO:2000773)	0.0320262	0.112982
cardiac cell development (GO:0055006)	0.0320262	0.112982
positive regulation of cellular component organization (GO:0051130)	0.0330295	0.112982
negative regulation of cell motility (GO:2000146)	0.0330295	0.112982
positive regulation of angiogenesis (GO:0045766)	0.0340965	0.112982
negative regulation of neuroinflammatory response (GO:0150079)	0.0344477	0.112982
regulation of protein kinase C signaling (GO:0090036)	0.0344477	0.112982
vascular endothelial growth factor signaling pathway (GO:0038084)	0.0344477	0.112982
ovarian follicle development (GO:0001541)	0.0344477	0.112982
positive regulation of T-helper cell differentiation (GO:0045624)	0.0344477	0.112982
secondary palate development (GO:0062009)	0.0344477	0.112982
regulation of chromatin organization (GO:1902275)	0.0344477	0.112982
positive regulation of glycogen biosynthetic process (GO:0045725)	0.0344477	0.112982
branching involved in blood vessel morphogenesis (GO:0001569)	0.0344477	0.112982
regulation of trophoblast cell migration (GO:1901163)	0.0344477	0.112982
negative regulation of fibroblast growth factor receptor signaling pathway (GO:0040037)	0.0344477	0.112982
genitalia development (GO:0048806)	0.0344477	0.112982
positive regulation of cellular response to insulin stimulus (GO:1900078)	0.0344477	0.112982
regulation of cell projection organization (GO:0031344)	0.0344477	0.112982
cytoskeleton organization (GO:0007010)	0.0362706	0.112982
positive regulation of sprouting angiogenesis (GO:1903672)	0.0368633	0.112982
myoblast fusion (GO:0007520)	0.0368633	0.112982
photoreceptor cell development (GO:0042461)	0.0368633	0.112982
detection of mechanical stimulus involved in sensory perception (GO:0050974)	0.0368633	0.112982
nucleosome positioning (GO:0016584)	0.0368633	0.112982
regulation of microglial cell activation (GO:1903978)	0.0368633	0.112982
T cell proliferation (GO:0042098)	0.0368633	0.112982
regulation of neuron projection arborization (GO:0150011)	0.0368633	0.112982
cellular sodium ion homeostasis (GO:0006883)	0.0368633	0.112982
regulation of extracellular matrix disassembly (GO:0010715)	0.0368633	0.112982
positive regulation of histone H3-K4 methylation (GO:0051571)	0.0368633	0.112982
positive regulation of glycogen metabolic process (GO:0070875)	0.0368633	0.112982
regulation of branching involved in ureteric bud morphogenesis (GO:0090189)	0.0368633	0.112982
macrophage differentiation (GO:0030225)	0.0368633	0.112982
positive regulation of endothelial cell chemotaxis (GO:2001028)	0.0368633	0.112982
eye photoreceptor cell development (GO:0042462)	0.0368633	0.112982
regulation of anatomical structure morphogenesis (GO:0022603)	0.0379356	0.112982
positive regulation of epithelial cell proliferation (GO:0050679)	0.0379356	0.112982
regulation of phosphorylation (GO:0042325)	0.0390617	0.112982
platelet degranulation (GO:0002576)	0.0390617	0.112982
T cell mediated immunity (GO:0002456)	0.0392729	0.112982
retrograde axonal transport (GO:0008090)	0.0392729	0.112982
regulation of chromatin silencing (GO:0031935)	0.0392729	0.112982
negative regulation of macrophage activation (GO:0043031)	0.0392729	0.112982
regulation of Rac protein signal transduction (GO:0035020)	0.0392729	0.112982
basement membrane organization (GO:0071711)	0.0392729	0.112982
regulation of blood vessel endothelial cell proliferation involved in sprouting angiogenesis (GO:1903587)	0.0392729	0.112982
body fluid secretion (GO:0007589)	0.0392729	0.112982
positive regulation of positive chemotaxis (GO:0050927)	0.0416767	0.112982
positive regulation of smooth muscle cell migration (GO:0014911)	0.0416767	0.112982
regulation of leukocyte migration (GO:0002685)	0.0416767	0.112982
regulation of neuroblast proliferation (GO:1902692)	0.0416767	0.112982
negative regulation of vascular associated smooth muscle cell proliferation (GO:1904706)	0.0416767	0.112982
regulation of establishment of endothelial barrier (GO:1903140)	0.0416767	0.112982
positive regulation of heart rate (GO:0010460)	0.0416767	0.112982
negative regulation of phagocytosis (GO:0050765)	0.0416767	0.112982
negative regulation of peptidyl-threonine phosphorylation (GO:0010801)	0.0416767	0.112982
positive regulation of dendrite extension (GO:1903861)	0.0416767	0.112982
negative regulation of cell aging (GO:0090344)	0.0416767	0.112982
ruffle organization (GO:0031529)	0.0416767	0.112982
protein ubiquitination (GO:0016567)	0.0418641	0.112982
G2/M transition of mitotic cell cycle (GO:0000086)	0.0419323	0.112982
cellular response to hypoxia (GO:0071456)	0.0425158	0.112982
cell cycle G2/M phase transition (GO:0044839)	0.0425158	0.112982
regulation of cell adhesion (GO:0030155)	0.0436919	0.112982
cilium assembly (GO:0060271)	0.043721	0.112982
maintenance of gastrointestinal epithelium (GO:0030277)	0.0440745	0.112982
regulation of presynapse organization (GO:0099174)	0.0440745	0.112982
regulation of presynapse assembly (GO:1905606)	0.0440745	0.112982
ventricular cardiac muscle cell action potential (GO:0086005)	0.0440745	0.112982
outer dynein arm assembly (GO:0036158)	0.0440745	0.112982
positive chemotaxis (GO:0050918)	0.0440745	0.112982
intermediate filament organization (GO:0045109)	0.0440745	0.112982
regulation of membrane depolarization (GO:0003254)	0.0440745	0.112982
cell migration involved in sprouting angiogenesis (GO:0002042)	0.0440745	0.112982
regulation of catabolic process (GO:0009894)	0.0440745	0.112982
positive regulation of extracellular matrix organization (GO:1903055)	0.0440745	0.112982
positive regulation of CREB transcription factor activity (GO:0032793)	0.0440745	0.112982
establishment of vesicle localization (GO:0051650)	0.0440745	0.112982
negative regulation of cation transmembrane transport (GO:1904063)	0.0440745	0.112982
epithelial structure maintenance (GO:0010669)	0.0440745	0.112982
regulation of dendrite extension (GO:1903859)	0.0440745	0.112982
positive regulation of peptidyl-tyrosine phosphorylation (GO:0050731)	0.0442845	0.113098
regulation of insulin-like growth factor receptor signaling pathway (GO:0043567)	0.0464665	0.116082
regulation of histone H3-K4 methylation (GO:0051569)	0.0464665	0.116082
heparan sulfate proteoglycan biosynthetic process (GO:0015012)	0.0464665	0.116082
regulation of vascular endothelial growth factor signaling pathway (GO:1900746)	0.0464665	0.116082
positive regulation of focal adhesion assembly (GO:0051894)	0.0464665	0.116082
regulation of cell-cell adhesion mediated by cadherin (GO:2000047)	0.0464665	0.116082
negative regulation of cellular macromolecule biosynthetic process (GO:2000113)	0.0474461	0.117349
positive regulation of protein processing (GO:0010954)	0.0488525	0.117349
dopaminergic neuron differentiation (GO:0071542)	0.0488525	0.117349
mesoderm development (GO:0007498)	0.0488525	0.117349
regulation of fibroblast growth factor receptor signaling pathway (GO:0040036)	0.0488525	0.117349
regulation of hippo signaling (GO:0035330)	0.0488525	0.117349
cellular monovalent inorganic cation homeostasis (GO:0030004)	0.0488525	0.117349
eye morphogenesis (GO:0048592)	0.0488525	0.117349
regulation of smooth muscle cell migration (GO:0014910)	0.0488525	0.117349
positive regulation of activated T cell proliferation (GO:0042104)	0.0488525	0.117349
positive regulation of natural killer cell mediated cytotoxicity (GO:0045954)	0.0488525	0.117349
