# Supplementary material for: Activation of Oncogenic and Immune-Response Pathways Is Linked to Disease-Specific Survival in Merkel Cell Carcinoma
Source: Cancers (Basel). 2022 Jul 23;14(15):3591. doi: 10.3390/cancers14153591 (PMC9331388; doi:10.3390/cancers14153591)
Supplement: Supplementary file 1 [file cancers-14-03591-s001.zip › Table S2.xlsx]

## Sheet: Supplementary Table S2
Gene Ontology Biological Process-, Gene Ontology Molecular Function-, and Kyoto Encyclopedia of Genes and Genomes pathway terms significantly enriched by survival-associated genes
Gene Ontology Biological Process				Gene Ontology Molecular Function				Kyoto Encyclopedia of Genes and Genomes
term	p-value	q-value		term	p-value	q-value		term	p-value	q-value
antigen processing and presentation of endogenous peptide antigen (GO:0002483)	9.86953e-07	0.000474724		MHC protein binding (GO:0042287)	8.76236e-06	0.000516979		Antigen processing and presentation	8.74203e-08	8.82945e-06
positive regulation of immune response (GO:0050778)	4.03415e-06	0.000970213		MHC class I protein binding (GO:0042288)	0.000272383	0.00535686		Human cytomegalovirus infection	0.000296983	0.0149976
positive regulation of innate immune response (GO:0045089)	1.89492e-05	0.00303819		MHC class II protein complex binding (GO:0023026)	0.000272383	0.00535686		Cell adhesion molecules	0.00125992	0.0254924
T cell receptor signaling pathway (GO:0050852)	7.63417e-05	0.00918009		TAP1 binding (GO:0046978)	0.00722964	0.060723		Phagosome	0.0013603	0.0254924
antigen receptor-mediated signaling pathway (GO:0050851)	0.000140453	0.0116529		MHC class II protein binding (GO:0042289)	0.00866951	0.060723		Allograft rejection	0.00138167	0.0254924
antigen processing and presentation of exogenous peptide antigen via MHC class I, TAP-dependent (GO:0002479)	0.000159224	0.0116529		peptide transmembrane transporter activity (GO:1904680)	0.0101074	0.060723		Graft-versus-host disease	0.00168613	0.0254924
positive regulation of lymphocyte proliferation (GO:0050671)	0.00017253	0.0116529		MHC class Ib protein binding (GO:0023029)	0.0115432	0.060723		Type I diabetes mellitus	0.0017668	0.0254924
antigen processing and presentation of exogenous peptide antigen via MHC class I (GO:0042590)	0.000193811	0.0116529		CD4 receptor binding (GO:0042609)	0.0115432	0.060723		Cocaine addiction	0.00228859	0.0288935
positive regulation of alpha-beta T cell activation (GO:0046635)	0.00037951	0.0202827		natural killer cell lectin-like receptor binding (GO:0046703)	0.012977	0.060723		Autoimmune thyroid disease	0.0026721	0.0294717
antigen processing and presentation of exogenous peptide antigen (GO:0002478)	0.000439717	0.0207096		guanylate kinase activity (GO:0004385)	0.012977	0.060723		Epstein-Barr virus infection	0.00305646	0.0294717
positive regulation of cell population proliferation (GO:0008284)	0.000543195	0.0207096		MAP kinase tyrosine/serine/threonine phosphatase activity (GO:0017017)	0.0144088	0.060723		Viral myocarditis	0.00341075	0.0294717
Fc-epsilon receptor signaling pathway (GO:0038095)	0.000547239	0.0207096		MHC class II receptor activity (GO:0032395)	0.0144088	0.060723		Human immunodeficiency virus 1 infection	0.00350159	0.0294717
Fc receptor signaling pathway (GO:0038093)	0.000561754	0.0207096		protein tyrosine/threonine phosphatase activity (GO:0008330)	0.0144088	0.060723		Human T-cell leukemia virus 1 infection	0.00383566	0.0298001
positive regulation of T cell mediated cytotoxicity (GO:0001916)	0.000645672	0.0207096		endopeptidase activator activity (GO:0061133)	0.0144088	0.060723		Pertussis	0.00541373	0.0370706
cellular response to interferon-gamma (GO:0071346)	0.000703598	0.0207096		myosin II binding (GO:0045159)	0.0158387	0.0622987		Herpes simplex virus 1 infection	0.00550554	0.0370706
regulation of immunoglobulin production (GO:0002637)	0.000749618	0.0207096		MAP kinase phosphatase activity (GO:0033549)	0.0172665	0.0636701		B cell receptor signaling pathway	0.00612708	0.0386772
amide transport (GO:0042886)	0.000749618	0.0207096		CARD domain binding (GO:0050700)	0.0229578	0.0796769		Staphylococcus aureus infection	0.00833856	0.0495409
regulation of T cell mediated cytotoxicity (GO:0001914)	0.000804423	0.0207096		nucleoside monophosphate kinase activity (GO:0050145)	0.0286172	0.0927334		Chagas disease	0.0095597	0.0519705
positive regulation of B cell proliferation (GO:0030890)	0.000861107	0.0207096		peptidase activator activity (GO:0016504)	0.0314351	0.0927334		T cell receptor signaling pathway	0.00992241	0.0519705
regulation of macrophage activation (GO:0043030)	0.000861107	0.0207096		protein tyrosine/serine/threonine phosphatase activity (GO:0008138)	0.0314351	0.0927334		Parathyroid hormone synthesis, secretion and action	0.0102912	0.0519705
antigen processing and presentation of peptide antigen via MHC class I (GO:0002474)	0.00104239	0.0238758		transcription regulatory region nucleic acid binding (GO:0001067)	0.0376395	0.0998858		Toxoplasmosis	0.0114336	0.0549904
positive regulation of immunoglobulin production (GO:0002639)	0.00117256	0.0248601		acetylgalactosaminyltransferase activity (GO:0008376)	0.0384452	0.0998858		Growth hormone synthesis, secretion and action	0.0128339	0.0589193
positive regulation of cytokine-mediated signaling pathway (GO:0001961)	0.00124042	0.0248601		GTPase activity (GO:0003924)	0.0389385	0.0998858		Platelet activation	0.0138778	0.0604481
positive regulation of T cell mediated immunity (GO:0002711)	0.00124042	0.0248601		mitogen-activated protein kinase binding (GO:0051019)	0.0412355	0.099887		Relaxin signaling pathway	0.0149574	0.0604481
positive regulation of cytokine production (GO:0001819)	0.001319	0.0253775		protein serine/threonine kinase inhibitor activity (GO:0030291)	0.0426277	0.099887		Natural killer cell mediated cytotoxicity	0.0153991	0.0604481
positive regulation of production of molecular mediator of immune response (GO:0002702)	0.00138167	0.0255608		Hsp70 protein binding (GO:0030544)	0.044018	0.099887		Dopaminergic synapse	0.0156221	0.0604481
positive regulation of leukocyte mediated cytotoxicity (GO:0001912)	0.0017668	0.0314752						Systemic lupus erythematosus	0.0162994	0.0604481
regulation of B cell proliferation (GO:0030888)	0.00201962	0.0343121						Estrogen signaling pathway	0.0167579	0.0604481
defense response to bacterium (GO:0042742)	0.00206871	0.0343121						Adrenergic signaling in cardiomyocytes	0.0198705	0.0692042
regulation of immune response (GO:0050776)	0.00217061	0.0348021						Cushing syndrome	0.0211277	0.0711298
cellular defense response (GO:0006968)	0.00228859	0.0355101						cGMP-PKG signaling pathway	0.0242767	0.079095
regulation of immune effector process (GO:0002697)	0.0026721	0.0389478						Tuberculosis	0.0278917	0.0880331
positive regulation of B cell activation (GO:0050871)	0.0026721	0.0389478						Alcoholism	0.0296292	0.0906834
regulation of innate immune response (GO:0045088)	0.00387089	0.0547617						Viral carcinogenesis	0.0347805	0.103318
interferon-gamma-mediated signaling pathway (GO:0060333)	0.0043583	0.0594234						Rap1 signaling pathway	0.0369965	0.106761
regulation of cell population proliferation (GO:0042127)	0.00444749	0.0594234						Asthma	0.044018	0.120937
positive regulation of tumor necrosis factor production (GO:0032760)	0.00555313	0.0650203						Coronavirus disease	0.0443037	0.120937
response to interferon-gamma (GO:0034341)	0.00598114	0.0650203						Chemical carcinogenesis	0.0467335	0.124213
positive regulation of tumor necrosis factor superfamily cytokine production (GO:1903557)	0.00612708	0.0650203
regulation of natural killer cell mediated immunity (GO:0002715)	0.00722964	0.0650203
positive regulation of prostaglandin biosynthetic process (GO:0031394)	0.00722964	0.0650203
positive regulation of natural killer cell proliferation (GO:0032819)	0.00722964	0.0650203
positive regulation of MHC class I biosynthetic process (GO:0045345)	0.00722964	0.0650203
positive regulation of interleukin-18 production (GO:0032741)	0.00722964	0.0650203
positive regulation of CD4-positive, CD25-positive, alpha-beta regulatory T cell differentiation (GO:0032831)	0.00722964	0.0650203
regulation of kinase activity (GO:0043549)	0.00817032	0.0650203
protection from natural killer cell mediated cytotoxicity (GO:0042270)	0.00866951	0.0650203
vesicle fusion with endoplasmic reticulum-Golgi intermediate compartment (ERGIC) membrane (GO:1990668)	0.00866951	0.0650203
peptide antigen assembly with MHC protein complex (GO:0002501)	0.00866951	0.0650203
mitochondrial proton-transporting ATP synthase complex assembly (GO:0033615)	0.00866951	0.0650203
glycolipid transport (GO:0046836)	0.00866951	0.0650203
regulation of type 2 immune response (GO:0002828)	0.00866951	0.0650203
regulation of T-helper cell differentiation (GO:0045622)	0.00866951	0.0650203
cell junction disassembly (GO:0150146)	0.00866951	0.0650203
antigen processing and presentation of exogenous peptide antigen via MHC class II (GO:0019886)	0.00885264	0.0650203
positive regulation of defense response (GO:0031349)	0.00885264	0.0650203
antigen processing and presentation of peptide antigen via MHC class II (GO:0002495)	0.0092031	0.0650203
innate immune response (GO:0045087)	0.00931673	0.0650203
positive regulation of unsaturated fatty acid biosynthetic process (GO:2001280)	0.0101074	0.0650203
regulation of prostaglandin biosynthetic process (GO:0031392)	0.0101074	0.0650203
peptide transport (GO:0015833)	0.0101074	0.0650203
regulation of natural killer cell proliferation (GO:0032817)	0.0101074	0.0650203
regulation of natural killer cell cytokine production (GO:0002727)	0.0101074	0.0650203
positive regulation of type I interferon-mediated signaling pathway (GO:0060340)	0.0101074	0.0650203
proton-transporting ATP synthase complex assembly (GO:0043461)	0.0101074	0.0650203
positive regulation of natural killer cell cytokine production (GO:0002729)	0.0101074	0.0650203
antigen processing and presentation of endogenous peptide antigen via MHC class I via ER pathway, TAP-independent (GO:0002486)	0.0101074	0.0650203
antigen processing and presentation of endogenous peptide antigen via MHC class I via ER pathway (GO:0002484)	0.0101074	0.0650203
positive regulation of chemokine (C-X-C motif) ligand 2 production (GO:2000343)	0.0101074	0.0650203
regulation of MHC class I biosynthetic process (GO:0045343)	0.0101074	0.0650203
protein-containing complex subunit organization (GO:0043933)	0.0114336	0.0650203
TORC1 signaling (GO:0038202)	0.0115432	0.0650203
T-helper cell lineage commitment (GO:0002295)	0.0115432	0.0650203
regulation of interleukin-18 production (GO:0032661)	0.0115432	0.0650203
regulation of CD4-positive, alpha-beta T cell activation (GO:2000514)	0.0115432	0.0650203
antigen processing and presentation of exogenous peptide antigen via MHC class I, TAP-independent (GO:0002480)	0.0115432	0.0650203
regulation of CD8-positive, alpha-beta T cell proliferation (GO:2000564)	0.0115432	0.0650203
folic acid transport (GO:0015884)	0.0115432	0.0650203
alpha-beta T cell activation (GO:0046631)	0.0115432	0.0650203
positive regulation of CD4-positive, alpha-beta T cell differentiation (GO:0043372)	0.0115432	0.0650203
positive regulation of adaptive immune response (GO:0002821)	0.0115432	0.0650203
antigen processing and presentation of endogenous peptide antigen via MHC class I (GO:0019885)	0.0115432	0.0650203
cytokine-mediated signaling pathway (GO:0019221)	0.0118022	0.0650203
positive regulation of kinase activity (GO:0033674)	0.0118264	0.0650203
cellular response to lectin (GO:1990858)	0.012025	0.0650203
stimulatory C-type lectin receptor signaling pathway (GO:0002223)	0.012025	0.0650203
positive regulation of cellular process (GO:0048522)	0.0120618	0.0650203
innate immune response activating cell surface receptor signaling pathway (GO:0002220)	0.0128339	0.0650203
complement activation, classical pathway (GO:0006958)	0.012977	0.0650203
synapse pruning (GO:0098883)	0.012977	0.0650203
positive regulation of NLRP3 inflammasome complex assembly (GO:1900227)	0.012977	0.0650203
positive regulation of memory T cell differentiation (GO:0043382)	0.012977	0.0650203
regulation of CD8-positive, alpha-beta T cell activation (GO:2001185)	0.012977	0.0650203
ATF6-mediated unfolded protein response (GO:0036500)	0.012977	0.0650203
positive regulation of CD8-positive, alpha-beta T cell activation (GO:2001187)	0.012977	0.0650203
positive regulation of macrophage cytokine production (GO:0060907)	0.012977	0.0650203
protein homooligomerization (GO:0051260)	0.0132471	0.0656894
regulation of tumor necrosis factor production (GO:0032680)	0.0138778	0.0666409
immunoglobulin mediated immune response (GO:0016064)	0.0144088	0.0666409
positive regulation of monocyte differentiation (GO:0045657)	0.0144088	0.0666409
regulation of memory T cell differentiation (GO:0043380)	0.0144088	0.0666409
positive regulation of transcription by RNA polymerase III (GO:0045945)	0.0144088	0.0666409
positive regulation of viral entry into host cell (GO:0046598)	0.0144088	0.0666409
positive regulation by symbiont of entry into host (GO:0075294)	0.0144088	0.0666409
positive regulation of macromolecule biosynthetic process (GO:0010557)	0.0149574	0.0685191
B cell mediated immunity (GO:0019724)	0.0158387	0.0686342
positive regulation of interleukin-13 production (GO:0032736)	0.0158387	0.0686342
negative regulation of natural killer cell mediated immunity (GO:0002716)	0.0158387	0.0686342
humoral immune response mediated by circulating immunoglobulin (GO:0002455)	0.0158387	0.0686342
regulation of lymphocyte migration (GO:2000401)	0.0158387	0.0686342
positive regulation of transcription from RNA polymerase II promoter in response to endoplasmic reticulum stress (GO:1990440)	0.0158387	0.0686342
positive regulation of protein phosphorylation (GO:0001934)	0.016189	0.069526
positive regulation of response to external stimulus (GO:0032103)	0.0172218	0.0728524
regulation of CD4-positive, alpha-beta T cell differentiation (GO:0043370)	0.0172665	0.0728524
negative regulation of adenylate cyclase activity (GO:0007194)	0.0186923	0.0743057
regulation of chemokine (C-X-C motif) ligand 2 production (GO:2000341)	0.0186923	0.0743057
negative regulation of endoplasmic reticulum unfolded protein response (GO:1900102)	0.0186923	0.0743057
negative regulation of intrinsic apoptotic signaling pathway in response to DNA damage by p53 class mediator (GO:1902166)	0.0186923	0.0743057
positive regulation of CD4-positive, alpha-beta T cell activation (GO:2000516)	0.0186923	0.0743057
positive regulation of calcineurin-NFAT signaling cascade (GO:0070886)	0.0186923	0.0743057
positive regulation of calcineurin-mediated signaling (GO:0106058)	0.0186923	0.0743057
positive regulation of type 2 immune response (GO:0002830)	0.0201161	0.0744296
positive regulation of T cell receptor signaling pathway (GO:0050862)	0.0201161	0.0744296
regulation of macrophage cytokine production (GO:0010935)	0.0201161	0.0744296
regulation of intrinsic apoptotic signaling pathway in response to DNA damage by p53 class mediator (GO:1902165)	0.0201161	0.0744296
positive regulation of regulatory T cell differentiation (GO:0045591)	0.0201161	0.0744296
positive regulation of lymphocyte migration (GO:2000403)	0.0201161	0.0744296
negative regulation of DNA damage response, signal transduction by p53 class mediator (GO:0043518)	0.0201161	0.0744296
negative regulation of cyclase activity (GO:0031280)	0.0201161	0.0744296
negative regulation of secretion (GO:0051048)	0.0201161	0.0744296
positive regulation of protein kinase activity (GO:0045860)	0.0208736	0.0750706
positive regulation of NF-kappaB transcription factor activity (GO:0051092)	0.0211277	0.0750706
prostanoid biosynthetic process (GO:0046457)	0.0215379	0.0750706
endoderm development (GO:0007492)	0.0215379	0.0750706
positive regulation of response to cytokine stimulus (GO:0060760)	0.0215379	0.0750706
negative regulation of leukocyte mediated cytotoxicity (GO:0001911)	0.0215379	0.0750706
establishment of spindle localization (GO:0051293)	0.0215379	0.0750706
positive regulation of natural killer cell activation (GO:0032816)	0.0215379	0.0750706
positive regulation of alpha-beta T cell proliferation (GO:0046641)	0.0229578	0.0756348
negative regulation of lyase activity (GO:0051350)	0.0229578	0.0756348
negative regulation of natural killer cell mediated cytotoxicity (GO:0045953)	0.0229578	0.0756348
positive regulation of myeloid leukocyte cytokine production involved in immune response (GO:0061081)	0.0229578	0.0756348
negative regulation of type I interferon-mediated signaling pathway (GO:0060339)	0.0229578	0.0756348
regulation of interleukin-13 production (GO:0032656)	0.0229578	0.0756348
regulation of leukocyte activation (GO:0002694)	0.0229578	0.0756348
regulation of monocyte differentiation (GO:0045655)	0.0229578	0.0756348
modified amino acid transport (GO:0072337)	0.0243756	0.0765783
regulation of NLRP3 inflammasome complex assembly (GO:1900225)	0.0243756	0.0765783
positive regulation of macrophage activation (GO:0043032)	0.0243756	0.0765783
positive regulation of cytokine production involved in inflammatory response (GO:1900017)	0.0243756	0.0765783
regulation of transferase activity (GO:0051338)	0.0243756	0.0765783
negative regulation of intrinsic apoptotic signaling pathway by p53 class mediator (GO:1902254)	0.0243756	0.0765783
positive regulation of I-kappaB kinase/NF-kappaB signaling (GO:0043123)	0.0253668	0.0765783
positive regulation of ERK1 and ERK2 cascade (GO:0070374)	0.0256424	0.0765783
positive regulation of cell adhesion mediated by integrin (GO:0033630)	0.0257914	0.0765783
positive regulation of cell migration involved in sprouting angiogenesis (GO:0090050)	0.0257914	0.0765783
regulation of adaptive immune response (GO:0002819)	0.0257914	0.0765783
positive regulation of interleukin-4 production (GO:0032753)	0.0257914	0.0765783
interleukin-6-mediated signaling pathway (GO:0070102)	0.0257914	0.0765783
regulation of establishment or maintenance of cell polarity (GO:0032878)	0.0257914	0.0765783
negative regulation of signal transduction by p53 class mediator (GO:1901797)	0.0257914	0.0765783
leukocyte tethering or rolling (GO:0050901)	0.0257914	0.0765783
prostaglandin biosynthetic process (GO:0001516)	0.0272053	0.0783578
leukocyte adhesion to vascular endothelial cell (GO:0061756)	0.0272053	0.0783578
folic acid metabolic process (GO:0046655)	0.0272053	0.0783578
positive regulation of leukocyte activation (GO:0002696)	0.0272053	0.0783578
positive regulation of neutrophil chemotaxis (GO:0090023)	0.0272053	0.0783578
cortical actin cytoskeleton organization (GO:0030866)	0.0286172	0.0791085
negative regulation of cyclin-dependent protein serine/threonine kinase activity (GO:0045736)	0.0286172	0.0791085
folic acid-containing compound metabolic process (GO:0006760)	0.0286172	0.0791085
regulation of T cell migration (GO:2000404)	0.0286172	0.0791085
granulocyte differentiation (GO:0030851)	0.0286172	0.0791085
hepaticobiliary system development (GO:0061008)	0.0286172	0.0791085
positive regulation of natural killer cell mediated cytotoxicity (GO:0045954)	0.0286172	0.0791085
negative regulation of microtubule depolymerization (GO:0007026)	0.0300271	0.0815991
regulation of transcription by RNA polymerase III (GO:0006359)	0.0300271	0.0815991
positive regulation of antigen receptor-mediated signaling pathway (GO:0050857)	0.0300271	0.0815991
cellular response to nerve growth factor stimulus (GO:1990090)	0.0314351	0.0817311
positive regulation of peptidase activity (GO:0010952)	0.0314351	0.0817311
peptidyl-threonine dephosphorylation (GO:0035970)	0.0314351	0.0817311
positive regulation of neutrophil migration (GO:1902624)	0.0314351	0.0817311
negative regulation of cyclin-dependent protein kinase activity (GO:1904030)	0.0314351	0.0817311
positive regulation of granulocyte chemotaxis (GO:0071624)	0.0314351	0.0817311
negative regulation of myeloid cell differentiation (GO:0045638)	0.0314351	0.0817311
regulation of adenylate cyclase activity (GO:0045761)	0.0314351	0.0817311
cellular response to cytokine stimulus (GO:0071345)	0.0319613	0.0823409
cellular response to tumor necrosis factor (GO:0071356)	0.032012	0.0823409
positive regulation of natural killer cell mediated immunity (GO:0002717)	0.032841	0.0831396
regulation of interferon-gamma-mediated signaling pathway (GO:0060334)	0.032841	0.0831396
regulation of interleukin-4 production (GO:0032673)	0.032841	0.0831396
positive regulation of viral life cycle (GO:1903902)	0.034245	0.08404
positive regulation of protein targeting to membrane (GO:0090314)	0.034245	0.08404
positive regulation of transcription from RNA polymerase II promoter in response to stress (GO:0036003)	0.034245	0.08404
lipid translocation (GO:0034204)	0.034245	0.08404
negative regulation of protein depolymerization (GO:1901880)	0.034245	0.08404
lymphocyte activation involved in immune response (GO:0002285)	0.034245	0.08404
regulation of proteolysis involved in cellular protein catabolic process (GO:1903050)	0.035647	0.0857311
positive regulation of T cell migration (GO:2000406)	0.035647	0.0857311
regulation of microtubule depolymerization (GO:0031114)	0.035647	0.0857311
regulation of neutrophil chemotaxis (GO:0090022)	0.035647	0.0857311
negative regulation of intrinsic apoptotic signaling pathway in response to DNA damage (GO:1902230)	0.0370471	0.0877815
positive regulation of interleukin-2 production (GO:0032743)	0.0370471	0.0877815
TOR signaling (GO:0031929)	0.0370471	0.0877815
positive regulation of protein modification process (GO:0031401)	0.0382869	0.0902744
regulation of cell growth (GO:0001558)	0.039266	0.0903947
cellular response to interleukin-6 (GO:0071354)	0.0398413	0.0903947
T cell activation involved in immune response (GO:0002286)	0.0398413	0.0903947
protein localization to Golgi apparatus (GO:0034067)	0.0398413	0.0903947
positive regulation of fibroblast proliferation (GO:0048146)	0.0398413	0.0903947
regulation of calcineurin-NFAT signaling cascade (GO:0070884)	0.0398413	0.0903947
regulation of protein transport (GO:0051223)	0.0398413	0.0903947
regulation of DNA damage response, signal transduction by p53 class mediator (GO:0043516)	0.0398413	0.0903947
regulation of protein targeting to membrane (GO:0090313)	0.0412355	0.0926835
dicarboxylic acid transport (GO:0006835)	0.0412355	0.0926835
regulation of I-kappaB kinase/NF-kappaB signaling (GO:0043122)	0.0415878	0.0930405
establishment of spindle orientation (GO:0051294)	0.0426277	0.0931997
regulation of type I interferon-mediated signaling pathway (GO:0060338)	0.0426277	0.0931997
positive regulation of endopeptidase activity (GO:0010950)	0.0426277	0.0931997
respiratory tube development (GO:0030323)	0.0426277	0.0931997
regulation of natural killer cell mediated cytotoxicity (GO:0042269)	0.0426277	0.0931997
prostaglandin metabolic process (GO:0006693)	0.044018	0.0949446
vitamin transport (GO:0051180)	0.044018	0.0949446
negative regulation of response to DNA damage stimulus (GO:2001021)	0.044018	0.0949446
regulation of cell migration involved in sprouting angiogenesis (GO:0090049)	0.0454063	0.0962134
positive regulation of immune effector process (GO:0002699)	0.0454063	0.0962134
negative regulation of microtubule polymerization or depolymerization (GO:0031111)	0.0454063	0.0962134
liver development (GO:0001889)	0.0454063	0.0962134
regulation of ERK1 and ERK2 cascade (GO:0070372)	0.0463834	0.0978527
positive regulation of cytokine production involved in immune response (GO:0002720)	0.0467927	0.0982851
negative regulation of cellular process (GO:0048523)	0.0477892	0.0999418
regulation of cell adhesion mediated by integrin (GO:0033628)	0.0481771	0.100317
positive regulation of DNA-binding transcription factor activity (GO:0051091)	0.0492118	0.100583
lung development (GO:0030324)	0.0495596	0.100583
negative regulation of T cell proliferation (GO:0042130)	0.0495596	0.100583
peptidyl-tyrosine dephosphorylation (GO:0035335)	0.0495596	0.100583
regulation of T cell receptor signaling pathway (GO:0050856)	0.0495596	0.100583
respiratory system development (GO:0060541)	0.0495596	0.100583
