# Supplementary material for: Activation of Oncogenic and Immune-Response Pathways Is Linked to Disease-Specific Survival in Merkel Cell Carcinoma
Source: Cancers (Basel). 2022 Jul 23;14(15):3591. doi: 10.3390/cancers14153591 (PMC9331388; doi:10.3390/cancers14153591)
Supplement: Supplementary file 1 [file cancers-14-03591-s001.zip › Table S3.xlsx]

## Sheet: R Notebook of downstream proces
Genes associated with disease specific death and –survival when using ≥3 years survival as a criterion for inclusion in the good prognosis group
Survival-associated genes							Death-associated genes
ENSEMBL	Gene	logFC	logCPM	P-value	FDR		ENSEMBL	Gene	logFC	logCPM	P-value	FDR
ENSG00000245848	CEBPA	-2.25855	4.97884	8.1305e-07	0.00099935		ENSG00000183091	NEB	2.51071	6.69854	2.00537e-05	0.00509022
ENSG00000115523	GNLY	-2.17209	4.69157	1.37202e-05	0.00406416		ENSG00000167244	IGF2	2.44122	5.36042	1.95296e-06	0.00183485
ENSG00000172867	KRT2	-2.1661	9.0157	0.000913221	0.0383353		ENSG00000159450	TCHH	2.23379	6.07961	9.91667e-05	0.012638
ENSG00000198286	CARD11	-2.0393	3.77255	9.95751e-06	0.00312442		ENSG00000085276	MECOM	2.17447	4.23055	1.07315e-08	6.77207e-05
ENSG00000164530	PI16	-2.03883	6.32524	1.05919e-05	0.00322464		ENSG00000155657	TTN	2.10933	8.29843	6.24587e-05	0.00999227
ENSG00000158050	DUSP2	-1.80533	3.79436	8.20634e-07	0.00099935		ENSG00000162552	WNT4	2.09021	4.35973	4.00922e-05	0.00813724
ENSG00000169442	CD52	-1.80429	5.85477	2.56578e-06	0.00183485		ENSG00000109265	CRACD	2.07405	3.90726	8.06026e-06	0.00304622
ENSG00000197540	GZMM	-1.76797	3.98573	0.000188513	0.0175093		ENSG00000124575	H1-3	2.05783	5.46321	2.9982e-08	6.77207e-05
ENSG00000109610	SOD3	-1.76592	4.19553	0.00128637	0.0440581		ENSG00000204248	COL11A2	2.01736	4.36893	2.23969e-05	0.00545489
ENSG00000100450	GZMH	-1.76562	4.30834	0.000655374	0.0326496		ENSG00000122012	SV2C	2.00448	4.78145	0.00036933	0.0253397
ENSG00000100079	LGALS2	-1.67897	5.17566	4.15421e-05	0.00819411		ENSG00000167281	RBFOX3	1.9865	5.02235	5.67732e-07	0.000888905
ENSG00000165457	FOLR2	-1.64227	4.18016	5.30828e-06	0.00276354		ENSG00000141469	SLC14A1	1.9751	4.13953	0.000499468	0.0288114
ENSG00000137101	CD72	-1.60152	4.5704	7.89855e-06	0.00304622		ENSG00000089250	NOS1	1.94132	3.71013	3.52656e-05	0.00773021
ENSG00000104894	CD37	-1.57185	4.31381	0.000492852	0.0287322		ENSG00000277075	H2AC8	1.87802	3.67348	4.02927e-06	0.00254818
ENSG00000116824	CD2	-1.56862	4.82592	0.000487601	0.0287318		ENSG00000039139	DNAH5	1.87241	3.71429	0.000123278	0.013787
ENSG00000156127	BATF	-1.55837	4.2115	0.000583877	0.0301001		ENSG00000092850	TEKT2	1.86221	4.40229	5.13382e-06	0.00276354
ENSG00000131899	LLGL1	-1.51691	4.43057	0.000203083	0.0180468		ENSG00000164309	CMYA5	1.78804	4.21011	6.79126e-05	0.0103301
ENSG00000153898	MCOLN2	-1.49818	5.13808	8.84708e-05	0.0124314		ENSG00000243710	CFAP57	1.78426	4.34268	2.04352e-05	0.00509022
ENSG00000196329	GIMAP5	-1.48818	4.7658	0.000480386	0.0284597		ENSG00000166923	GREM1	1.77043	4.18039	0.000126779	0.0140353
ENSG00000175463	TBC1D10C	-1.4731	5.61859	0.000103604	0.013033		ENSG00000182985	CADM1	1.72768	7.28649	1.77629e-08	6.77207e-05
ENSG00000154451	GBP5	-1.4716	4.58546	0.000767155	0.0341909		ENSG00000243284	VSIG8	1.72523	4.90643	0.000141068	0.0148664
ENSG00000123146	ADGRE5	-1.46307	4.98764	0.00011004	0.0131091		ENSG00000171246	NPTX1	1.68944	4.08408	0.0013662	0.045706
ENSG00000122122	SASH3	-1.45818	5.88254	5.58924e-06	0.00276354		ENSG00000204624	DISP3	1.68793	4.2521	1.94828e-05	0.00508408
ENSG00000126264	HCST	-1.45752	4.28143	0.00100733	0.0394296		ENSG00000118513	MYB	1.65935	5.39405	5.57466e-06	0.00276354
ENSG00000138755	CXCL9	-1.45039	5.29383	0.000411436	0.0263605		ENSG00000182107	TMEM30B	1.64124	3.6077	0.000330468	0.0237174
ENSG00000170743	SYT9	-1.41802	3.70783	0.000891771	0.0375916		ENSG00000112139	MDGA1	1.63824	5.20031	4.47741e-05	0.00831735
ENSG00000159189	C1QC	-1.39419	7.89006	9.15697e-05	0.0125157		ENSG00000134532	SOX5	1.62409	4.10964	0.000546045	0.0297744
ENSG00000019582	CD74	-1.34417	9.33444	4.18496e-06	0.00254818		ENSG00000060718	COL11A1	1.60505	5.64557	0.000878191	0.0374512
ENSG00000204287	HLA-DRA	-1.33873	7.77131	3.94146e-07	0.000719973		ENSG00000139220	PPFIA2	1.57182	5.1478	0.000756345	0.0341909
ENSG00000172354	GNB2	-1.30985	7.60025	0.000122951	0.013787		ENSG00000109654	TRIM2	1.57107	5.04611	0.000130316	0.0141413
ENSG00000127528	KLF2	-1.28235	5.24607	0.000270576	0.0216461		ENSG00000134755	DSC2	1.56694	3.91807	0.00150544	0.0487451
ENSG00000204267	TAP2	-1.27922	5.82288	3.62645e-05	0.00779332		ENSG00000178053	MLF1	1.549	4.07308	9.62643e-05	0.0125157
ENSG00000173369	C1QB	-1.27903	6.45312	0.000183814	0.0173673		ENSG00000183145	RIPPLY3	1.53396	4.26252	0.000713884	0.0335234
ENSG00000147443	DOK2	-1.27102	5.1554	0.000199769	0.0179464		ENSG00000135333	EPHA7	1.52953	3.52043	0.00115077	0.0417632
ENSG00000132819	RBM38	-1.25804	4.61389	0.000715736	0.0335234		ENSG00000170370	EMX2	1.51643	5.04007	0.000369923	0.0253397
ENSG00000162777	DENND2D	-1.24807	4.68116	0.00125024	0.0435003		ENSG00000179242	CDH4	1.51636	4.4358	0.00118479	0.042435
ENSG00000164898	FMC1	-1.23417	4.84891	8.98864e-05	0.0124703		ENSG00000105894	PTN	1.50954	4.20853	0.000608366	0.0311575
ENSG00000068831	RASGRP2	-1.21631	4.99107	0.000420176	0.0264626		ENSG00000135299	ANKRD6	1.49631	4.43948	0.000297114	0.0224577
ENSG00000197471	SPN	-1.20948	5.47191	0.000473586	0.0284597		ENSG00000204219	TCEA3	1.49499	5.79584	0.000623819	0.0316245
ENSG00000105639	JAK3	-1.20888	5.75465	0.00031293	0.0228648		ENSG00000132321	IQCA1	1.49463	3.55605	0.000350742	0.0244849
ENSG00000163933	RFT1	-1.20879	5.64846	2.67861e-06	0.00183485		ENSG00000182310	SPACA6	1.49315	3.98247	0.00015348	0.0156375
ENSG00000184232	OAF	-1.20012	5.14676	0.00104466	0.0398936		ENSG00000137807	KIF23	1.49314	5.36036	2.9338e-05	0.00669885
ENSG00000100985	MMP9	-1.18438	6.44205	0.00028349	0.0218271		ENSG00000163975	MELTF	1.48328	4.71427	0.000173436	0.0166742
ENSG00000051596	THOC3	-1.18406	4.17102	0.000204179	0.0180468		ENSG00000147687	TATDN1	1.4567	3.85718	3.51568e-05	0.00773021
ENSG00000066294	CD84	-1.16054	5.21344	0.000677382	0.0327168		ENSG00000108001	EBF3	1.44314	4.12986	0.00157843	0.0498661
ENSG00000241839	PLEKHO2	-1.14969	5.30626	0.000185796	0.0174044		ENSG00000066468	FGFR2	1.43716	3.57331	0.00076819	0.0341909
ENSG00000102575	ACP5	-1.14274	5.42462	0.000414263	0.0263605		ENSG00000171617	ENC1	1.43487	4.91064	0.000106276	0.013033
ENSG00000213654	GPSM3	-1.1298	4.3962	0.00117209	0.0421186		ENSG00000135476	ESPL1	1.41759	3.79728	0.000572129	0.0301001
ENSG00000182272	B4GALNT4	-1.1239	5.11862	0.000433459	0.0269927		ENSG00000156509	FBXO43	1.41268	4.30223	9.97761e-06	0.00312442
ENSG00000223865	HLA-DPB1	-1.11657	6.34868	0.000279447	0.0218271		ENSG00000128408	RIBC2	1.35865	4.11364	0.00108725	0.0405315
ENSG00000079435	LIPE	-1.10789	5.11362	0.00116127	0.0419593		ENSG00000171368	TPPP	1.34711	4.87546	0.000561662	0.0300981
ENSG00000128284	APOL3	-1.10755	6.1143	0.000243386	0.0203627		ENSG00000276368	H2AC14	1.34452	4.46869	0.000368311	0.0253397
ENSG00000175711	B3GNTL1	-1.08702	3.92581	0.000955101	0.038627		ENSG00000158966	CACHD1	1.34137	3.68543	0.000524927	0.0291254
ENSG00000173846	PLK3	-1.08377	4.20652	0.000280809	0.0218271		ENSG00000139289	PHLDA1	1.29649	5.21293	0.000935353	0.0385572
ENSG00000164414	SLC35A1	-1.0686	5.0261	0.00101573	0.0396171		ENSG00000049759	NEDD4L	1.29413	4.93201	0.000108013	0.013033
ENSG00000005022	SLC25A5	-1.05929	5.64538	0.00028473	0.0218271		ENSG00000152253	SPC25	1.28315	5.21668	6.29075e-05	0.00999227
ENSG00000197136	PCNX3	-1.05904	5.12658	0.000963103	0.0387362		ENSG00000184254	ALDH1A3	1.27787	3.51102	0.000479433	0.0284597
ENSG00000179241	LDLRAD3	-1.0554	6.73233	4.56627e-05	0.00834105		ENSG00000154839	SKA1	1.26922	3.50928	0.00102319	0.0396262
ENSG00000166710	B2M	-1.05171	10.857	8.00523e-05	0.0115444		ENSG00000132718	SYT11	1.26768	5.09106	0.000172149	0.0166742
ENSG00000168394	TAP1	-1.04997	5.14239	0.000518539	0.0291254		ENSG00000103489	XYLT1	1.26665	4.11019	0.000683573	0.0327619
ENSG00000142347	MYO1F	-1.04642	6.6403	0.00025482	0.0206876		ENSG00000158258	CLSTN2	1.25151	5.34224	0.00011367	0.0132534
ENSG00000156858	PRR14	-1.04524	4.74821	0.000295699	0.0224577		ENSG00000277224	H2BC7	1.23653	3.94563	0.000459897	0.0283172
ENSG00000102265	TIMP1	-1.04275	4.81863	0.00109844	0.0406349		ENSG00000180596	H2BC4	1.23463	3.64478	0.00132673	0.0449275
ENSG00000165168	CYBB	-1.03138	7.44149	4.29015e-05	0.00819411		ENSG00000198467	TPM2	1.22747	5.74801	0.000392925	0.0256923
ENSG00000196126	HLA-DRB1	-1.01361	7.24858	0.000406253	0.0261914		ENSG00000122966	CIT	1.22528	5.85359	6.28098e-06	0.00276354
ENSG00000140853	NLRC5	-1.01333	5.28991	0.00141712	0.0469233		ENSG00000184357	H1-5	1.21735	7.16711	8.40641e-06	0.00307114
ENSG00000108518	PFN1	-1.0103	8.1841	0.000751233	0.0341909		ENSG00000185697	MYBL1	1.21594	4.5945	0.000544201	0.0297744
ENSG00000181523	SGSH	-1.00472	5.71092	0.00104155	0.0398936		ENSG00000151914	DST	1.21518	8.6672	0.000157013	0.0156442
ENSG00000130203	APOE	-0.993602	6.62992	6.88043e-05	0.0103301		ENSG00000124766	SOX4	1.21091	12.1267	3.08945e-08	6.77207e-05
ENSG00000100300	TSPO	-0.991141	5.80876	0.000301491	0.0224785		ENSG00000186409	CCDC30	1.19122	4.76144	9.51635e-05	0.0125157
ENSG00000173372	C1QA	-0.988397	6.81762	0.000836239	0.0359419		ENSG00000140022	STON2	1.19022	4.42891	0.000997269	0.0391759
ENSG00000136167	LCP1	-0.982214	6.09338	0.0015651	0.0497203		ENSG00000163923	RPL39L	1.17493	3.49516	0.00102746	0.0396513
ENSG00000145050	MANF	-0.972393	5.6123	0.000475569	0.0284597		ENSG00000163673	DCLK3	1.17191	4.00902	0.000774724	0.0341909
ENSG00000205544	TMEM256	-0.970579	4.98375	0.00121818	0.0429299		ENSG00000132122	SPATA6	1.16989	4.47748	0.000823692	0.0358005
ENSG00000186517	ARHGAP30	-0.957196	6.15529	0.000992213	0.0391174		ENSG00000203666	EFCAB2	1.15545	4.87932	0.000713181	0.0335234
ENSG00000185043	CIB1	-0.939575	5.44045	0.000334364	0.0237963		ENSG00000125844	RRBP1	1.14232	7.72903	3.94292e-05	0.00813724
ENSG00000182208	MOB2	-0.934906	5.02659	0.000973067	0.0387362		ENSG00000158445	KCNB1	1.13574	5.12278	0.000659535	0.0327082
ENSG00000128789	PSMG2	-0.933944	4.48594	0.00157879	0.0498661		ENSG00000174371	EXO1	1.13023	3.85813	0.000939909	0.038582
ENSG00000140564	FURIN	-0.930989	5.90321	0.00146893	0.048202		ENSG00000070087	PFN2	1.12598	4.70663	0.00148292	0.0483105
ENSG00000125347	IRF1	-0.917984	6.11118	0.000676676	0.0327168		ENSG00000184260	H2AC20	1.12369	7.14827	0.000115006	0.013268
ENSG00000100285	NEFH	-0.913099	7.7567	0.00153652	0.0492407		ENSG00000091409	ITGA6	1.1186	5.83987	0.000416092	0.0263605
ENSG00000213676	ATF6B	-0.902548	9.12313	6.19805e-06	0.00276354		ENSG00000134138	MEIS2	1.11273	7.71205	2.27708e-06	0.00183485
							ENSG00000138587	MNS1	1.10952	5.16508	0.000620506	0.0316245
							ENSG00000011426	ANLN	1.10302	5.13732	0.000921359	0.0383828
							ENSG00000187837	H1-2	1.10004	8.64979	1.7588e-06	0.00183485
							ENSG00000171295	ZNF440	1.09935	4.48545	0.000466754	0.0284578
							ENSG00000196358	NTNG2	1.08337	5.6588	0.000519081	0.0291254
							ENSG00000166845	C18orf54	1.08162	3.60471	0.000981689	0.0388423
							ENSG00000148848	ADAM12	1.07567	6.8984	0.00016652	0.0162952
							ENSG00000112379	ARFGEF3	1.07097	5.57351	0.00137008	0.045706
							ENSG00000111676	ATN1	1.06292	6.05394	5.45259e-05	0.00912317
							ENSG00000196562	SULF2	1.05214	5.70416	0.00057272	0.0301001
							ENSG00000100629	CEP128	1.04423	5.227	0.00128105	0.0440134
							ENSG00000196526	AFAP1	1.03426	5.88607	0.000374823	0.0253584
							ENSG00000158023	CFAP251	1.02943	3.82839	0.0013506	0.0454067
							ENSG00000143702	CEP170	1.01727	7.19599	6.54446e-06	0.00276354
							ENSG00000143457	GOLPH3L	1.01593	4.6827	9.64219e-05	0.0125157
							ENSG00000142949	PTPRF	1.01213	6.12247	0.000134264	0.0144268
							ENSG00000167186	COQ7	1.00603	4.69926	0.000565713	0.0300981
							ENSG00000159335	PTMS	1.00056	10.1859	2.78876e-08	6.77207e-05
							ENSG00000103995	CEP152	0.998469	6.78662	9.32741e-06	0.00309783
							ENSG00000168298	H1-4	0.992931	7.35242	0.000398344	0.0258334
							ENSG00000117020	AKT3	0.991232	7.61156	5.97746e-05	0.00977806
							ENSG00000143514	TP53BP2	0.986052	5.01778	0.00119498	0.042435
							ENSG00000137812	KNL1	0.982226	5.70902	0.000349262	0.0244849
							ENSG00000134057	CCNB1	0.978491	5.92878	0.000673705	0.0327168
							ENSG00000150403	TMCO3	0.96884	5.76324	4.93248e-05	0.00871935
							ENSG00000168078	PBK	0.958102	4.31015	0.000541196	0.0297744
							ENSG00000160145	KALRN	0.957902	6.95879	0.000248494	0.0204566
							ENSG00000169607	CKAP2L	0.942357	4.60532	0.00108234	0.0405315
							ENSG00000167552	TUBA1A	0.940961	8.06542	1.64923e-05	0.00451889
							ENSG00000204104	TRAF3IP1	0.929404	6.06687	0.000723436	0.0335969
							ENSG00000072864	NDE1	0.929085	4.76671	0.000556358	0.0300981
							ENSG00000198901	PRC1	0.928464	7.29097	6.67728e-05	0.0103301
							ENSG00000212907	ND4L	0.920834	4.99195	0.000975474	0.0387362
							ENSG00000168916	ZNF608	0.910293	5.56815	0.00120435	0.0425796
							ENSG00000117724	CENPF	0.908387	9.02533	1.56897e-05	0.0044092
							ENSG00000156970	BUB1B	0.907222	6.22147	0.00104147	0.0398936
