# Supplementary material for: Activation of Oncogenic and Immune-Response Pathways Is Linked to Disease-Specific Survival in Merkel Cell Carcinoma
Source: Cancers (Basel). 2022 Jul 23;14(15):3591. doi: 10.3390/cancers14153591 (PMC9331388; doi:10.3390/cancers14153591)
Supplement: Supplementary file 1 [file cancers-14-03591-s001.zip › Table S4.xlsx]

## Sheet: 3 year cut-off SAG KEGG
Gene Ontology Biological Process-, Gene Ontology Molecular Function-, and Kyoto Encyclopedia of Genes and Genomes pathway terms significantly enriched by survival-associated genes when using ≥3 years survival as a criterion for inclusion in the good prognosis group
Gene Ontology Biological Process				Gene Ontology Molecular Function				Kyoto Encyclopedia of Genes and Genomes
Term	p-value	q-value		Term	p-value	q-value		Term	p-value	q-value
antigen processing and presentation of endogenous peptide antigen (GO:0002483)	1.99e-09	1.98e-06		MHC class II protein complex binding (GO:0023026)	4.3334e-05	0.00576342		Antigen processing and presentation	3.13449e-08	4.16887e-06
cell junction disassembly (GO:0150146)	1.32e-06	0.000655064		TAP1 binding (GO:0046978)	0.000164728	0.00895915		Staphylococcus aureus infection	2.56325e-06	0.000143334
regulation of immune effector process (GO:0002697)	2.52e-06	0.000835126		MHC protein binding (GO:0042287)	0.000202086	0.00895915		Human T-cell leukemia virus 1 infection	3.23309e-06	0.000143334
antigen processing and presentation of endogenous peptide antigen via MHC class I (GO:0019885)	3.67e-06	0.000908982		peptide transmembrane transporter activity (GO:1904680)	0.000344089	0.0101427		Epstein-Barr virus infection	1.93583e-05	0.000517405
complement activation, classical pathway (GO:0006958)	5.48e-06	0.000908982		MHC class Ib protein binding (GO:0023029)	0.000457565	0.0101427		Systemic lupus erythematosus	1.94513e-05	0.000517405
synapse pruning (GO:0098883)	5.48e-06	0.000908982		CD4 receptor binding (GO:0042609)	0.000457565	0.0101427		Phagosome	3.79795e-05	0.000841879
cytokine-mediated signaling pathway (GO:0019221)	8.22e-06	0.00106498		MHC class II receptor activity (GO:0032395)	0.000731465	0.0138978		Hematopoietic cell lineage	5.41625e-05	0.00102909
interferon-gamma-mediated signaling pathway (GO:0060333)	8.72e-06	0.00106498		serine-type endopeptidase activity (GO:0004252)	0.000916227	0.0152323		Pertussis	0.000269039	0.00376259
cellular response to interferon-gamma (GO:0071346)	1.04e-05	0.00106498		serine-type peptidase activity (GO:0008236)	0.00174614	0.0258041		Asthma	0.000274836	0.00376259
humoral immune response mediated by circulating immunoglobulin (GO:0002455)	1.07e-05	0.00106498		MHC class I protein binding (GO:0042288)	0.00216986	0.0288591		Leishmaniasis	0.000282901	0.00376259
positive regulation of immune response (GO:0050778)	1.41e-05	0.00127662		amyloid-beta binding (GO:0001540)	0.00434911	0.0525847		Cell adhesion molecules	0.00035791	0.00432745
regulation of immune response (GO:0050776)	9.42e-05	0.0074011		GTPase activator activity (GO:0005096)	0.0123616	0.137008		Allograft rejection	0.00050525	0.00514992
regulation of membrane protein ectodomain proteolysis (GO:0051043)	9.67e-05	0.0074011		CXCR3 chemokine receptor binding (GO:0048248)	0.0203345	0.15423		Primary immunodeficiency	0.00050525	0.00514992
extracellular matrix disassembly (GO:0022617)	0.000155902	0.00964141		NAADP-sensitive calcium-release channel activity (GO:0072345)	0.0203345	0.15423		Th1 and Th2 cell differentiation	0.000557562	0.00514992
cellular component disassembly (GO:0022411)	0.000155902	0.00964141		purine nucleotide transmembrane transporter activity (GO:0015216)	0.0203345	0.15423		Rheumatoid arthritis	0.000580818	0.00514992
regulation of low-density lipoprotein particle receptor catabolic process (GO:0032803)	0.000164728	0.00964141		nerve growth factor binding (GO:0048406)	0.0203345	0.15423		Graft-versus-host disease	0.000679498	0.00564833
positive regulation of CD4-positive, CD25-positive, alpha-beta regulatory T cell differentiation (GO:0032831)	0.000164728	0.00964141		purine nucleobase transmembrane transporter activity (GO:0005345)	0.0243521	0.15423		Type I diabetes mellitus	0.00072831	0.00569795
amide transport (GO:0042886)	0.000202086	0.0101757		MHC class II protein binding (GO:0042289)	0.0243521	0.15423		Tuberculosis	0.000870698	0.00630251
myeloid leukocyte differentiation (GO:0002573)	0.000206939	0.0101757		acid phosphatase activity (GO:0003993)	0.0243521	0.15423		Prion disease	0.000900359	0.00630251
antigen processing and presentation of exogenous peptide antigen via MHC class I, TAP-dependent (GO:0002479)	0.000230379	0.0101757		phosphatidylcholine-sterol O-acyltransferase activator activity (GO:0060228)	0.0243521	0.15423		Th17 cell differentiation	0.00098303	0.00637008
peptide antigen assembly with MHC protein complex (GO:0002501)	0.000246434	0.0101757		sulfatide binding (GO:0120146)	0.0243521	0.15423		Intestinal immune network for IgA production	0.0010058	0.00637008
regulation of T-helper cell differentiation (GO:0045622)	0.000246434	0.0101757		ADP transmembrane transporter activity (GO:0015217)	0.0283534	0.163957		Autoimmune thyroid disease	0.00134237	0.00811523
positive regulation of receptor binding (GO:1900122)	0.000246434	0.0101757		ferric iron binding (GO:0008199)	0.0283534	0.163957		Viral myocarditis	0.00192093	0.011108
vesicle fusion with endoplasmic reticulum-Golgi intermediate compartment (ERGIC) membrane (GO:1990668)	0.000246434	0.0101757		pyrimidine nucleotide-sugar transmembrane transporter activity (GO:0015165)	0.0323385	0.16795		Human cytomegalovirus infection	0.00232921	0.0128542
positive regulation of lymphocyte proliferation (GO:0050671)	0.000255672	0.0101757		neurotrophin binding (GO:0043121)	0.0323385	0.16795		Inflammatory bowel disease	0.0024162	0.0128542
regulation of T cell proliferation (GO:0042129)	0.000269039	0.0102959		actin binding (GO:0003779)	0.0362877	0.16795		Herpes simplex virus 1 infection	0.00433395	0.0221698
antigen processing and presentation of exogenous peptide antigen via MHC class I (GO:0042590)	0.000297269	0.0109549		guanylate kinase activity (GO:0004385)	0.0363075	0.16795		Complement and coagulation cascades	0.00515236	0.0253801
antigen processing and presentation of peptide antigen via MHC class I (GO:0002474)	0.00033163	0.0117847		ATP transmembrane transporter activity (GO:0005347)	0.0402604	0.16795		Influenza A	0.00548835	0.0260696
peptide transport (GO:0015833)	0.000344089	0.0118058		MAP kinase tyrosine/serine/threonine phosphatase activity (GO:0017017)	0.0402604	0.16795		Chemokine signaling pathway	0.00804382	0.0368906
positive regulation of T cell mediated immunity (GO:0002711)	0.000430161	0.0130079		protein tyrosine/threonine phosphatase activity (GO:0008330)	0.0402604	0.16795		Chagas disease	0.00852259	0.0377835
positive regulation of cytokine production (GO:0001819)	0.000450533	0.0130079		endopeptidase activity (GO:0004175)	0.0405707	0.16795		TNF signaling pathway	0.010988	0.0454595
regulation of CD4-positive, alpha-beta T cell activation (GO:2000514)	0.000457565	0.0130079		myosin II binding (GO:0045159)	0.0441973	0.16795		Toxoplasmosis	0.010988	0.0454595
regulation of interleukin-18 production (GO:0032661)	0.000457565	0.0130079		superoxide-generating NAD(P)H oxidase activity (GO:0016175)	0.0441973	0.16795		Human immunodeficiency virus 1 infection	0.0112794	0.0454595
positive regulation of CD4-positive, alpha-beta T cell differentiation (GO:0043372)	0.000457565	0.0130079		adenyl-nucleotide exchange factor activity (GO:0000774)	0.0441973	0.16795		ABC transporters	0.0146668	0.0573731
T-helper cell lineage commitment (GO:0002295)	0.000457565	0.0130079		adenyl nucleotide binding (GO:0030554)	0.0441973	0.16795		Coronavirus disease	0.0152553	0.05797
positive regulation of memory T cell differentiation (GO:0043382)	0.000586733	0.0162166		adenine nucleotide transmembrane transporter activity (GO:0000295)	0.0481183	0.172966		Relaxin signaling pathway	0.0160366	0.0592465
antigen processing and presentation of exogenous peptide antigen via MHC class II (GO:0019886)	0.000707538	0.0173288		MAP kinase phosphatase activity (GO:0033549)	0.0481183	0.172966		Cholesterol metabolism	0.0179109	0.0643823
regulation of memory T cell differentiation (GO:0043380)	0.000731465	0.0173288		GTPase binding (GO:0051020)	0.0497033	0.173962		Apelin signaling pathway	0.018794	0.0657791
positive regulation by symbiont of entry into host (GO:0075294)	0.000731465	0.0173288						Necroptosis	0.0276521	0.0943009
regulation of receptor binding (GO:1900120)	0.000731465	0.0173288						Hepatitis B	0.0290051	0.0964418
positive regulation of monocyte differentiation (GO:0045657)	0.000731465	0.0173288						Riboflavin metabolism	0.0323385	0.104903
positive regulation of viral entry into host cell (GO:0046598)	0.000731465	0.0173288						B cell receptor signaling pathway	0.0436781	0.138314
antigen processing and presentation of peptide antigen via MHC class II (GO:0002495)	0.000763307	0.0176626
cellular response to cytokine stimulus (GO:0071345)	0.000803677	0.018174
negative regulation of T cell activation (GO:0050868)	0.000832508	0.0184077
antigen processing and presentation of exogenous peptide antigen (GO:0002478)	0.000852689	0.018444
cellular response to UV-A (GO:0071492)	0.000891635	0.0188761
regulation of T cell activation (GO:0050863)	0.000945722	0.019604
regulation of protein metabolic process (GO:0051246)	0.0010058	0.020424
regulation of CD4-positive, alpha-beta T cell differentiation (GO:0043370)	0.00106712	0.0208413
cellular defense response (GO:0006968)	0.00106825	0.0208413
regulation of complement activation (GO:0030449)	0.00113309	0.0216813
positive regulation of CD4-positive, alpha-beta T cell activation (GO:2000516)	0.00125779	0.0234031
myeloid cell differentiation (GO:0030099)	0.00127012	0.0234031
regulation of humoral immune response (GO:0002920)	0.00141715	0.0255474
response to UV-A (GO:0070141)	0.00146352	0.0255474
positive regulation of regulatory T cell differentiation (GO:0045591)	0.00146352	0.0255474
positive regulation of membrane protein ectodomain proteolysis (GO:0051044)	0.00168419	0.0284029
macrophage differentiation (GO:0030225)	0.00168419	0.0284029
positive regulation of protein binding (GO:0032092)	0.00174231	0.0288933
response to reactive oxygen species (GO:0000302)	0.00183026	0.0298542
regulation of monocyte differentiation (GO:0045655)	0.00191968	0.0308077
cellular response to metal ion (GO:0071248)	0.00207229	0.0327289
regulation of adaptive immune response (GO:0002819)	0.00243461	0.0378506
inflammatory response (GO:0006954)	0.00256136	0.0392085
apoptotic process (GO:0006915)	0.00260974	0.0393438
positive regulation of leukocyte activation (GO:0002696)	0.00271381	0.0403021
cortical actin cytoskeleton organization (GO:0030866)	0.00300735	0.0433668
positive regulation of alpha-beta T cell activation (GO:0046635)	0.00300735	0.0433668
protein tetramerization (GO:0051262)	0.00310638	0.044155
negative regulation of supramolecular fiber organization (GO:1902904)	0.00323194	0.0452927
T cell receptor signaling pathway (GO:0050852)	0.00406722	0.0562067
lymphocyte activation involved in immune response (GO:0002285)	0.00432243	0.0573442
positive regulation of transcription from RNA polymerase II promoter in response to stress (GO:0036003)	0.00432243	0.0573442
positive regulation of viral life cycle (GO:1903902)	0.00432243	0.0573442
positive regulation of T cell mediated cytotoxicity (GO:0001916)	0.00506289	0.0662839
positive regulation of protein catabolic process (GO:0045732)	0.00515236	0.0665792
regulation of interferon-gamma production (GO:0032649)	0.00532299	0.0677257
positive regulation of I-kappaB kinase/NF-kappaB signaling (GO:0043123)	0.00537722	0.0677257
positive regulation of ERK1 and ERK2 cascade (GO:0070374)	0.00548835	0.0682613
regulation of protein transport (GO:0051223)	0.0058574	0.0710746
T cell activation involved in immune response (GO:0002286)	0.0058574	0.0710746
positive regulation of binding (GO:0051099)	0.00603937	0.0723996
regulation of T cell mediated cytotoxicity (GO:0001914)	0.00627464	0.0743246
T cell activation (GO:0042110)	0.00641812	0.0751298
negative regulation of cytokine production (GO:0001818)	0.00668521	0.0758127
regulation of macrophage activation (GO:0043030)	0.00670504	0.0758127
positive regulation of B cell proliferation (GO:0030890)	0.00670504	0.0758127
regulation of kinase activity (GO:0043549)	0.00681076	0.0761428
antigen receptor-mediated signaling pathway (GO:0050851)	0.00707541	0.0782226
superoxide metabolic process (GO:0006801)	0.00760492	0.0808511
positive regulation of immune effector process (GO:0002699)	0.00760492	0.0808511
regulation of intracellular protein transport (GO:0033157)	0.00760492	0.0808511
positive regulation of defense response (GO:0031349)	0.0076382	0.0808511
negative regulation of T cell proliferation (GO:0042130)	0.00905072	0.0947944
endoderm formation (GO:0001706)	0.00955782	0.0960609
positive regulation of cytokine-mediated signaling pathway (GO:0001961)	0.00955782	0.0960609
positive regulation of innate immune response (GO:0045089)	0.00955782	0.0960609
positive regulation of myeloid leukocyte differentiation (GO:0002763)	0.00955782	0.0960609
regulation of inflammatory response (GO:0050727)	0.0102336	0.101824
negative regulation of lymphocyte proliferation (GO:0050672)	0.0111531	0.107741
regulation of intracellular transport (GO:0032386)	0.0111531	0.107741
regulation of viral entry into host cell (GO:0046596)	0.0111531	0.107741
positive regulation of protein modification process (GO:0031401)	0.0116428	0.11139
cortical cytoskeleton organization (GO:0030865)	0.0122771	0.11634
regulation of cell population proliferation (GO:0042127)	0.0129689	0.121736
positive regulation of T cell differentiation (GO:0045582)	0.0134486	0.122771
positive regulation of leukocyte mediated cytotoxicity (GO:0001912)	0.0134486	0.122771
protein homooligomerization (GO:0051260)	0.0135245	0.122771
regulation of I-kappaB kinase/NF-kappaB signaling (GO:0043122)	0.0135727	0.122771
neutrophil degranulation (GO:0043312)	0.0141203	0.126573
neutrophil activation involved in immune response (GO:0002283)	0.0146545	0.12874
supramolecular fiber organization (GO:0097435)	0.0146886	0.12874
cellular response to oxidative stress (GO:0034599)	0.0147501	0.12874
neutrophil mediated immunity (GO:0002446)	0.0150643	0.128955
synapse organization (GO:0050808)	0.015066	0.128955
regulation of B cell proliferation (GO:0030888)	0.0152931	0.128955
erythrocyte differentiation (GO:0030218)	0.0152931	0.128955
regulation of interleukin-10 production (GO:0032653)	0.0165797	0.136505
positive regulation of endocytosis (GO:0045807)	0.0165797	0.136505
regulation of ERK1 and ERK2 cascade (GO:0070372)	0.0166001	0.136505
negative regulation of cell projection organization (GO:0031345)	0.0172398	0.138581
protein homotetramerization (GO:0051289)	0.0192859	0.138581
negative regulation of protein metabolic process (GO:0051248)	0.0192859	0.138581
positive regulation of response to external stimulus (GO:0032103)	0.0195219	0.138581
positive regulation of B cell activation (GO:0050871)	0.0199895	0.138581
positive regulation of phosphorylation (GO:0042327)	0.0202808	0.138581
membrane raft distribution (GO:0031580)	0.0203345	0.138581
positive regulation of prostaglandin biosynthetic process (GO:0031394)	0.0203345	0.138581
positive regulation of MHC class I biosynthetic process (GO:0045345)	0.0203345	0.138581
positive regulation of interleukin-18 production (GO:0032741)	0.0203345	0.138581
glycerol ether metabolic process (GO:0006662)	0.0203345	0.138581
regulation of sterol transport (GO:0032371)	0.0203345	0.138581
regulation of mitophagy (GO:1901524)	0.0203345	0.138581
cellular response to nicotine (GO:0071316)	0.0203345	0.138581
negative regulation of sterol biosynthetic process (GO:0106119)	0.0203345	0.138581
negative regulation of transforming growth factor beta1 production (GO:0032911)	0.0203345	0.138581
regulation of dendritic cell cytokine production (GO:0002730)	0.0203345	0.138581
negative regulation of regulatory T cell differentiation (GO:0045590)	0.0203345	0.138581
negative regulation of cholesterol biosynthetic process (GO:0045541)	0.0203345	0.138581
negative regulation of cholesterol metabolic process (GO:0090206)	0.0203345	0.138581
negative regulation of cysteine-type endopeptidase activity involved in apoptotic signaling pathway (GO:2001268)	0.0203345	0.138581
ADP transport (GO:0015866)	0.0203345	0.138581
negative regulation of mast cell activation involved in immune response (GO:0033007)	0.0203345	0.138581
negative regulation of metallopeptidase activity (GO:1905049)	0.0203345	0.138581
negative regulation of macrophage differentiation (GO:0045650)	0.0203345	0.138581
cytoplasmic microtubule organization (GO:0031122)	0.0207038	0.139951
chemokine-mediated signaling pathway (GO:0070098)	0.0221641	0.139951
mitochondrial transport (GO:0006839)	0.0221641	0.139951
cellular component assembly (GO:0022607)	0.0224341	0.139951
positive regulation of interferon-gamma production (GO:0032729)	0.0229098	0.139951
positive regulation of proteolysis (GO:0045862)	0.0229098	0.139951
negative regulation of neuron projection development (GO:0010977)	0.0236658	0.139951
response to cytokine (GO:0034097)	0.0238019	0.139951
regulation of protein phosphorylation (GO:0001932)	0.0238483	0.139951
pyrimidine nucleotide-sugar transmembrane transport (GO:0090481)	0.0243521	0.139951
negative regulation of mast cell activation (GO:0033004)	0.0243521	0.139951
negative regulation of myeloid leukocyte mediated immunity (GO:0002887)	0.0243521	0.139951
cellular response to iron ion (GO:0071281)	0.0243521	0.139951
negative regulation of trophoblast cell migration (GO:1901164)	0.0243521	0.139951
neurotransmitter-gated ion channel clustering (GO:0072578)	0.0243521	0.139951
regulation of thymocyte apoptotic process (GO:0070243)	0.0243521	0.139951
regulation of type 2 immune response (GO:0002828)	0.0243521	0.139951
glycolipid transport (GO:0046836)	0.0243521	0.139951
positive regulation of immune response to tumor cell (GO:0002839)	0.0243521	0.139951
T-helper 17 cell lineage commitment (GO:0072540)	0.0243521	0.139951
positive regulation of T cell mediated immune response to tumor cell (GO:0002842)	0.0243521	0.139951
mitochondrial proton-transporting ATP synthase complex assembly (GO:0033615)	0.0243521	0.139951
B cell differentiation (GO:0030183)	0.0259944	0.139951
positive regulation of interleukin-8 production (GO:0032757)	0.0259944	0.139951
positive regulation of MAPK cascade (GO:0043410)	0.026222	0.139951
amyloid fibril formation (GO:1990000)	0.0275965	0.139951
modulation by symbiont of host defense response (GO:0052031)	0.0283534	0.139951
positive regulation of unsaturated fatty acid biosynthetic process (GO:2001280)	0.0283534	0.139951
positive regulation of type I interferon-mediated signaling pathway (GO:0060340)	0.0283534	0.139951
T-helper 17 cell differentiation (GO:0072539)	0.0283534	0.139951
positive regulation of receptor catabolic process (GO:2000646)	0.0283534	0.139951
lymphoid progenitor cell differentiation (GO:0002320)	0.0283534	0.139951
positive regulation of podosome assembly (GO:0071803)	0.0283534	0.139951
keratinocyte proliferation (GO:0043616)	0.0283534	0.139951
intermediate filament bundle assembly (GO:0045110)	0.0283534	0.139951
riboflavin metabolic process (GO:0006771)	0.0283534	0.139951
response to host defenses (GO:0052200)	0.0283534	0.139951
Golgi disassembly (GO:0090166)	0.0283534	0.139951
regulation of transforming growth factor beta1 production (GO:0032908)	0.0283534	0.139951
regulation of T-helper 1 cell differentiation (GO:0045625)	0.0283534	0.139951
regulation of MHC class I biosynthetic process (GO:0045343)	0.0283534	0.139951
regulation of T cell mediated immune response to tumor cell (GO:0002840)	0.0283534	0.139951
flavin-containing compound metabolic process (GO:0042726)	0.0283534	0.139951
positive regulation of amyloid-beta clearance (GO:1900223)	0.0283534	0.139951
regulation of prostaglandin biosynthetic process (GO:0031392)	0.0283534	0.139951
regulation of metallopeptidase activity (GO:1905048)	0.0283534	0.139951
chylomicron remnant clearance (GO:0034382)	0.0283534	0.139951
negative regulation of T cell apoptotic process (GO:0070233)	0.0283534	0.139951
cellular response to laminar fluid shear stress (GO:0071499)	0.0283534	0.139951
negative regulation of mitochondrial outer membrane permeabilization involved in apoptotic signaling pathway (GO:1901029)	0.0283534	0.139951
negative regulation of membrane protein ectodomain proteolysis (GO:0051045)	0.0283534	0.139951
proton-transporting ATP synthase complex assembly (GO:0043461)	0.0283534	0.139951
positive regulation of chemokine (C-X-C motif) ligand 2 production (GO:2000343)	0.0283534	0.139951
lipid homeostasis (GO:0055088)	0.0284121	0.139951
antimicrobial humoral immune response mediated by antimicrobial peptide (GO:0061844)	0.0284121	0.139951
regulation of innate immune response (GO:0045088)	0.0284121	0.139951
positive regulation of T cell proliferation (GO:0042102)	0.0300722	0.143714
anion transmembrane transport (GO:0098656)	0.0309164	0.143714
viral mRNA export from host cell nucleus (GO:0046784)	0.0323385	0.143714
tyrosine phosphorylation of STAT protein (GO:0007260)	0.0323385	0.143714
translocation of molecules into host (GO:0044417)	0.0323385	0.143714
TORC1 signaling (GO:0038202)	0.0323385	0.143714
interleukin-21-mediated signaling pathway (GO:0038114)	0.0323385	0.143714
folic acid transport (GO:0015884)	0.0323385	0.143714
positive regulation of adaptive immune response (GO:0002821)	0.0323385	0.143714
regulation of nitrogen compound metabolic process (GO:0051171)	0.0323385	0.143714
regulation of lymphocyte apoptotic process (GO:0070228)	0.0323385	0.143714
regulation of extent of cell growth (GO:0061387)	0.0323385	0.143714
regulation of dendritic spine maintenance (GO:1902950)	0.0323385	0.143714
regulation of chaperone-mediated autophagy (GO:1904714)	0.0323385	0.143714
negative regulation of long-term synaptic potentiation (GO:1900272)	0.0323385	0.143714
regulation of Cdc42 protein signal transduction (GO:0032489)	0.0323385	0.143714
regulation of CD8-positive, alpha-beta T cell proliferation (GO:2000564)	0.0323385	0.143714
regulation of alpha-beta T cell proliferation (GO:0046640)	0.0323385	0.143714
antigen processing and presentation of exogenous peptide antigen via MHC class I, TAP-independent (GO:0002480)	0.0323385	0.143714
cellular response to interleukin-21 (GO:0098757)	0.0323385	0.143714
cellular response to calcium ion (GO:0071277)	0.0326329	0.143714
neuron projection development (GO:0031175)	0.0332715	0.143714
regulation of endopeptidase activity (GO:0052548)	0.034386	0.143714
extracellular matrix organization (GO:0030198)	0.0348931	0.143714
negative regulation of epithelial cell proliferation (GO:0050680)	0.0352761	0.143714
innate immune response (GO:0045087)	0.0356215	0.143714
T-helper 1 type immune response (GO:0042088)	0.0363075	0.143714
lipoprotein metabolic process (GO:0042157)	0.0363075	0.143714
sterol catabolic process (GO:0016127)	0.0363075	0.143714
somatic recombination of immunoglobulin genes involved in immune response (GO:0002204)	0.0363075	0.143714
positive regulation of NLRP3 inflammasome complex assembly (GO:1900227)	0.0363075	0.143714
interleukin-9-mediated signaling pathway (GO:0038113)	0.0363075	0.143714
positive regulation of macrophage cytokine production (GO:0060907)	0.0363075	0.143714
positive regulation of cholesterol esterification (GO:0010873)	0.0363075	0.143714
positive regulation of autophagy of mitochondrion (GO:1903599)	0.0363075	0.143714
very-low-density lipoprotein particle remodeling (GO:0034372)	0.0363075	0.143714
cholesterol catabolic process (GO:0006707)	0.0363075	0.143714
cellular response to interleukin-9 (GO:0071355)	0.0363075	0.143714
regulation of epidermis development (GO:0045682)	0.0363075	0.143714
negative regulation of leukocyte degranulation (GO:0043301)	0.0363075	0.143714
bone resorption (GO:0045453)	0.0363075	0.143714
regulation of CD8-positive, alpha-beta T cell activation (GO:2001185)	0.0363075	0.143714
negative regulation of glycoprotein biosynthetic process (GO:0010561)	0.0363075	0.143714
ATF6-mediated unfolded protein response (GO:0036500)	0.0363075	0.143714
chylomicron remodeling (GO:0034371)	0.0363075	0.143714
DNA damage response, signal transduction by p53 class mediator (GO:0030330)	0.037083	0.143714
regulated exocytosis (GO:0045055)	0.0378471	0.143714
positive regulation of T cell activation (GO:0050870)	0.0379996	0.143714
regulation of cell division (GO:0051302)	0.0389249	0.143714
cell morphogenesis involved in neuron differentiation (GO:0048667)	0.0389249	0.143714
water-soluble vitamin metabolic process (GO:0006767)	0.0389249	0.143714
cellular response to UV (GO:0034644)	0.0398587	0.143714
positive regulation of tumor necrosis factor production (GO:0032760)	0.0398587	0.143714
myeloid dendritic cell differentiation (GO:0043011)	0.0402604	0.143714
modulation by symbiont of host process (GO:0044003)	0.0402604	0.143714
positive regulation of transcription by RNA polymerase III (GO:0045945)	0.0402604	0.143714
immunoglobulin mediated immune response (GO:0016064)	0.0402604	0.143714
positive regulation of keratinocyte migration (GO:0051549)	0.0402604	0.143714
response to laminar fluid shear stress (GO:0034616)	0.0402604	0.143714
response to interleukin-4 (GO:0070670)	0.0402604	0.143714
hematopoietic stem cell differentiation (GO:0060218)	0.0402604	0.143714
removal of superoxide radicals (GO:0019430)	0.0402604	0.143714
positive regulation of epidermis development (GO:0045684)	0.0402604	0.143714
regulation of store-operated calcium entry (GO:2001256)	0.0402604	0.143714
regulation of podosome assembly (GO:0071801)	0.0402604	0.143714
regulation of mast cell activation (GO:0033003)	0.0402604	0.143714
chylomicron assembly (GO:0034378)	0.0402604	0.143714
neuron remodeling (GO:0016322)	0.0402604	0.143714
negative regulation of transforming growth factor beta production (GO:0071635)	0.0402604	0.143714
regulation of granulocyte differentiation (GO:0030852)	0.0402604	0.143714
cellular response to interleukin-4 (GO:0071353)	0.0402604	0.143714
negative regulation of receptor binding (GO:1900121)	0.0402604	0.143714
negative regulation of cellular protein catabolic process (GO:1903363)	0.0402604	0.143714
negative regulation of apoptotic signaling pathway (GO:2001234)	0.040801	0.143714
negative regulation of protein serine/threonine kinase activity (GO:0071901)	0.040801	0.143714
axon development (GO:0061564)	0.0417518	0.143714
regulation of ion transport (GO:0043269)	0.0417518	0.143714
positive regulation of proteasomal ubiquitin-dependent protein catabolic process (GO:0032436)	0.0417518	0.143714
response to interferon-gamma (GO:0034341)	0.0427108	0.143714
positive regulation of tumor necrosis factor superfamily cytokine production (GO:1903557)	0.0436781	0.143714
regulation of interleukin-8 production (GO:0032677)	0.0436781	0.143714
isotype switching (GO:0045190)	0.0441973	0.143714
proteasome assembly (GO:0043248)	0.0441973	0.143714
positive regulation of transcription from RNA polymerase II promoter in response to endoplasmic reticulum stress (GO:1990440)	0.0441973	0.143714
T cell homeostasis (GO:0043029)	0.0441973	0.143714
lipoprotein catabolic process (GO:0042159)	0.0441973	0.143714
lipoprotein biosynthetic process (GO:0042158)	0.0441973	0.143714
positive regulation of phospholipid transport (GO:2001140)	0.0441973	0.143714
signal peptide processing (GO:0006465)	0.0441973	0.143714
Golgi inheritance (GO:0048313)	0.0441973	0.143714
regulation of T cell apoptotic process (GO:0070232)	0.0441973	0.143714
fatty acid homeostasis (GO:0055089)	0.0441973	0.143714
interleukin-2-mediated signaling pathway (GO:0038110)	0.0441973	0.143714
regulation of microtubule-based movement (GO:0060632)	0.0441973	0.143714
actin filament network formation (GO:0051639)	0.0441973	0.143714
alcohol catabolic process (GO:0046164)	0.0441973	0.143714
positive regulation by host of viral process (GO:0044794)	0.0441973	0.143714
regulation of cysteine-type endopeptidase activity involved in apoptotic signaling pathway (GO:2001267)	0.0441973	0.143714
cellular response to interleukin-2 (GO:0071352)	0.0441973	0.143714
B cell mediated immunity (GO:0019724)	0.0441973	0.143714
negative regulation of T-helper cell differentiation (GO:0045623)	0.0441973	0.143714
cellular response to superoxide (GO:0071451)	0.0441973	0.143714
regulation of lymphocyte migration (GO:2000401)	0.0441973	0.143714
negative regulation of sprouting angiogenesis (GO:1903671)	0.0441973	0.143714
positive regulation of cell population proliferation (GO:0008284)	0.0452397	0.146624
regulation of defense response (GO:0031347)	0.045637	0.146954
epidermis development (GO:0008544)	0.045637	0.146954
lymphocyte differentiation (GO:0030098)	0.0466285	0.148228
B cell activation (GO:0042113)	0.047628	0.148228
positive regulation of cellular senescence (GO:2000774)	0.0481183	0.148228
mitotic G1/S transition checkpoint signaling (GO:0044819)	0.0481183	0.148228
phospholipid efflux (GO:0033700)	0.0481183	0.148228
negative regulation of amyloid fibril formation (GO:1905907)	0.0481183	0.148228
modulation by host of viral process (GO:0044788)	0.0481183	0.148228
regulation of keratinocyte migration (GO:0051547)	0.0481183	0.148228
ATP transport (GO:0015867)	0.0481183	0.148228
regulation of cholesterol esterification (GO:0010872)	0.0481183	0.148228
negative regulation of hemostasis (GO:1900047)	0.0481183	0.148228
cellular response to fluid shear stress (GO:0071498)	0.0481183	0.148228
regulation of amyloid precursor protein catabolic process (GO:1902991)	0.0481183	0.148228
actin crosslink formation (GO:0051764)	0.0481183	0.148228
negative regulation of apoptotic process (GO:0043066)	0.0490565	0.150652
