# Supplementary material for: Activation of Oncogenic and Immune-Response Pathways Is Linked to Disease-Specific Survival in Merkel Cell Carcinoma
Source: Cancers (Basel). 2022 Jul 23;14(15):3591. doi: 10.3390/cancers14153591 (PMC9331388; doi:10.3390/cancers14153591)
Supplement: Supplementary file 1 [file cancers-14-03591-s001.zip › Table S5.xlsx]

## Sheet: 3 year cut-off DAG GO BP
Gene Ontology Biological Process-, Gene Ontology Molecular Function-, and Kyoto Encyclopedia of Genes and Genomes pathway terms significantly enriched by death-associated genes when using ≥3 years survival as a criterion for inclusion in the good prognosis group
Gene Ontology Biological Process				Gene Ontology Molecular Function				Kyoto Encyclopedia of Genes and Genomes
Term	p-value	q-value		Term	p-value	q-value		Term	p-value	q-value
chromosome condensation (GO:0030261)	2.50477e-07	0.000162817		nucleosomal DNA binding (GO:0031492)	4.12759e-05	0.00656286		Neutrophil extracellular trap formation	0.000902979	0.090911
mitotic spindle organization (GO:0007052)	3.87679e-07	0.000162817		exodeoxyribonuclease activity, producing 5'-phosphomonoesters (GO:0016895)	0.00219166	0.135519		Systemic lupus erythematosus	0.00123688	0.090911
negative regulation of chromatin organization (GO:1905268)	7.90027e-07	0.000162817		microtubule binding (GO:0008017)	0.00255696	0.135519		Cell adhesion molecules	0.00185601	0.0909445
negative regulation of chromatin silencing (GO:0031936)	7.90027e-07	0.000162817		tubulin binding (GO:0015631)	0.00979081	0.217566		Alcoholism	0.00494733	0.181814
negative regulation of gene silencing (GO:0060969)	7.90027e-07	0.000162817		sodium channel regulator activity (GO:0017080)	0.0200937	0.217566		Hypertrophic cardiomyopathy	0.0162166	0.471125
microtubule cytoskeleton organization involved in mitosis (GO:1902850)	9.16419e-07	0.000162817		protein serine/threonine kinase activator activity (GO:0043539)	0.0200937	0.217566		Dilated cardiomyopathy	0.0192296	0.471125
nucleosome positioning (GO:0016584)	1.49454e-06	0.000227597		DNA binding (GO:0003677)	0.0217476	0.217566		Cell cycle	0.0371081	0.594812
regulation of chromatin silencing (GO:0031935)	1.98365e-06	0.000264321		protein tyrosine kinase activity (GO:0004713)	0.0261231	0.217566		Oocyte meiosis	0.0409554	0.594812
DNA packaging (GO:0006323)	1.11668e-05	0.00132264		cell adhesive protein binding involved in bundle of His cell-Purkinje myocyte communication (GO:0086083)	0.0291566	0.217566
skeletal system development (GO:0001501)	4.25428e-05	0.00453506		neuregulin binding (GO:0038132)	0.0291566	0.217566
kidney development (GO:0001822)	5.85084e-05	0.00520669		GPI-linked ephrin receptor activity (GO:0005004)	0.0291566	0.217566
negative regulation of DNA metabolic process (GO:0051053)	5.86118e-05	0.00520669		fibroblast growth factor-activated receptor activity (GO:0005007)	0.0291566	0.217566
regulation of DNA recombination (GO:0000018)	0.000108376	0.00888684		RNA-DNA hybrid ribonuclease activity (GO:0004523)	0.0291566	0.217566
regulation of mitotic cell cycle phase transition (GO:1901990)	0.000126987	0.00966916		cadmium ion binding (GO:0046870)	0.0291566	0.217566
collagen fibril organization (GO:0030199)	0.000183564	0.0124615		myosin light chain binding (GO:0032027)	0.034886	0.217566
central nervous system development (GO:0007417)	0.000192228	0.0124615		urea transmembrane transporter activity (GO:0015204)	0.034886	0.217566
mitotic cytokinesis (GO:0000281)	0.000198729	0.0124615		receptor ligand activity (GO:0048018)	0.0355241	0.217566
mitotic sister chromatid segregation (GO:0000070)	0.000346617	0.018137		morphogen activity (GO:0016015)	0.0405819	0.217566
negative regulation of DNA recombination (GO:0045910)	0.000357295	0.018137		transmembrane receptor protein tyrosine kinase activator activity (GO:0030297)	0.0405819	0.217566
renal system development (GO:0072001)	0.000357295	0.018137		aminophospholipid flippase activity (GO:0015247)	0.0405819	0.217566
positive regulation of gene expression, epigenetic (GO:0045815)	0.000357295	0.018137		patched binding (GO:0005113)	0.0405819	0.217566
chordate embryonic development (GO:0043009)	0.000382025	0.0185109		telethonin binding (GO:0031433)	0.0405819	0.217566
transmembrane receptor protein tyrosine phosphatase signaling pathway (GO:0007185)	0.00050978	0.0236272		retinal dehydrogenase activity (GO:0001758)	0.0462444	0.217566
positive regulation of histone H3-K9 methylation (GO:0051574)	0.000710938	0.0315775		5'-3' exodeoxyribonuclease activity (GO:0035312)	0.0462444	0.217566
cytoskeleton-dependent cytokinesis (GO:0061640)	0.000869456	0.0359494		5'-flap endonuclease activity (GO:0017108)	0.0462444	0.217566
chromatin assembly (GO:0031497)	0.000915709	0.0359494		cyclin-dependent protein serine/threonine kinase activator activity (GO:0061575)	0.0462444	0.217566
mitotic spindle elongation (GO:0000022)	0.000944262	0.0359494		sodium channel inhibitor activity (GO:0019871)	0.0462444	0.217566
mitotic spindle midzone assembly (GO:0051256)	0.000944262	0.0359494		arginine binding (GO:0034618)	0.0462444	0.217566
G2/M transition of mitotic cell cycle (GO:0000086)	0.00104527	0.0384226		vascular endothelial growth factor receptor 2 binding (GO:0043184)	0.0462444	0.217566
cell cycle G2/M phase transition (GO:0044839)	0.00108169	0.0384362		DNA-binding transcription activator activity, RNA polymerase II-specific (GO:0001228)	0.0475189	0.217566
supramolecular fiber organization (GO:0097435)	0.0011397	0.0391909		transmembrane receptor protein kinase activity (GO:0019199)	0.0489413	0.217566
regulation of microtubule cytoskeleton organization (GO:0070507)	0.00134386	0.0442483		transmembrane receptor protein tyrosine kinase activity (GO:0004714)	0.0489413	0.217566
actin-myosin filament sliding (GO:0033275)	0.00145281	0.0442483
connective tissue development (GO:0061448)	0.00145281	0.0442483
muscle filament sliding (GO:0030049)	0.00145281	0.0442483
positive regulation of transcription, DNA-templated (GO:0045893)	0.00158176	0.046489
regulation of cell cycle G2/M phase transition (GO:1902749)	0.00161359	0.046489
cell differentiation in spinal cord (GO:0021515)	0.00183344	0.0514328
regulation of G2/M transition of mitotic cell cycle (GO:0010389)	0.00191155	0.0522489
brain development (GO:0007420)	0.00196829	0.0524549
regulation of histone H3-K9 methylation (GO:0051570)	0.00219166	0.0551093
hemidesmosome assembly (GO:0031581)	0.00219166	0.0551093
positive regulation of cell division (GO:0051781)	0.00222298	0.0551093
nucleosome organization (GO:0034728)	0.00233356	0.0565358
negative regulation of potassium ion transport (GO:0043267)	0.00258017	0.0595714
positive regulation of vascular endothelial cell proliferation (GO:1905564)	0.00258017	0.0595714
cilium assembly (GO:0060271)	0.00262651	0.0595714
positive regulation of cell cycle process (GO:0090068)	0.00302742	0.0672339
cardiac myofibril assembly (GO:0055003)	0.00344664	0.0734824
myoblast fusion (GO:0007520)	0.00344664	0.0734824
cartilage development (GO:0051216)	0.00358479	0.0734882
cilium movement (GO:0003341)	0.00358479	0.0734882
negative regulation of transcription, DNA-templated (GO:0045892)	0.00392518	0.078948
regulation of osteoblast proliferation (GO:0033688)	0.00442997	0.085861
positive regulation of stem cell differentiation (GO:2000738)	0.00442997	0.085861
regulation of bone mineralization (GO:0030500)	0.00464605	0.0868893
regulation of mitotic nuclear division (GO:0007088)	0.00464605	0.0868893
regulation of vascular endothelial cell proliferation (GO:1905562)	0.00496458	0.0912456
negative regulation of cell differentiation (GO:0045596)	0.00552771	0.0998151
regulation of endocytosis (GO:0030100)	0.00561811	0.0998151
positive regulation of peptidyl-lysine acetylation (GO:2000758)	0.00611794	0.105189
microtubule nucleation (GO:0007020)	0.00611794	0.105189
mitotic spindle checkpoint signaling (GO:0071174)	0.006736	0.105597
mitotic spindle assembly checkpoint signaling (GO:0007094)	0.006736	0.105597
myotube differentiation (GO:0014902)	0.006736	0.105597
heparan sulfate proteoglycan metabolic process (GO:0030201)	0.006736	0.105597
neuron apoptotic process (GO:0051402)	0.006736	0.105597
spindle assembly checkpoint signaling (GO:0071173)	0.006736	0.105597
positive regulation of cell cycle (GO:0045787)	0.00699286	0.107786
positive regulation of cell population proliferation (GO:0008284)	0.00709573	0.107786
muscle contraction (GO:0006936)	0.00719904	0.107786
negative regulation of transcription by RNA polymerase II (GO:0000122)	0.00728397	0.107786
negative regulation of mitotic metaphase/anaphase transition (GO:0045841)	0.00738119	0.107786
positive regulation of protein polymerization (GO:0032273)	0.0079052	0.113878
mitotic cell cycle phase transition (GO:0044772)	0.00801632	0.113939
regulation of cell cycle (GO:0051726)	0.00826847	0.115976
extracellular matrix organization (GO:0030198)	0.00880076	0.119885
positive regulation of protein secretion (GO:0050714)	0.00888455	0.119885
positive regulation of secretion by cell (GO:1903532)	0.00888455	0.119885
cellular response to hexose stimulus (GO:0071331)	0.00947624	0.12127
in utero embryonic development (GO:0001701)	0.00947624	0.12127
negative regulation of ion transport (GO:0043271)	0.00947624	0.12127
enzyme linked receptor protein signaling pathway (GO:0007167)	0.00954273	0.12127
proteoglycan metabolic process (GO:0006029)	0.0102266	0.12127
regulation of chondrocyte differentiation (GO:0032330)	0.0102266	0.12127
regulation of mitotic metaphase/anaphase transition (GO:0030071)	0.0102266	0.12127
regulation of myelination (GO:0031641)	0.0102266	0.12127
glial cell development (GO:0021782)	0.0102266	0.12127
positive regulation of histone methylation (GO:0031062)	0.0102266	0.12127
positive regulation of apoptotic process (GO:0043065)	0.0102385	0.12127
positive regulation of mitotic cell cycle (GO:0045931)	0.0110025	0.127486
mitotic chromosome condensation (GO:0007076)	0.0110025	0.127486
regulation of ion transport (GO:0043269)	0.0114358	0.13002
positive regulation of transferase activity (GO:0051347)	0.011527	0.13002
positive regulation of cellular process (GO:0048522)	0.0117718	0.13002
regulation of sodium ion transmembrane transport (GO:1902305)	0.0118036	0.13002
negative regulation of cellular component organization (GO:0051129)	0.0118311	0.13002
establishment of mitotic spindle localization (GO:0040001)	0.0126295	0.13599
glial cell differentiation (GO:0010001)	0.0126295	0.13599
regulation of osteoblast differentiation (GO:0045667)	0.013064	0.138279
regulation of catecholamine secretion (GO:0050433)	0.0134799	0.138279
microtubule polymerization (GO:0046785)	0.0134799	0.138279
morphogenesis of an epithelium (GO:0002009)	0.0134799	0.138279
regulation of cytokinesis (GO:0032465)	0.0134906	0.138279
regulation of calcium ion-dependent exocytosis (GO:0017158)	0.0143545	0.145733
cardiac muscle tissue morphogenesis (GO:0055008)	0.0152531	0.150554
cellular response to glucose stimulus (GO:0071333)	0.0152531	0.150554
chondrocyte differentiation (GO:0002062)	0.0152531	0.150554
muscle cell development (GO:0055001)	0.0161752	0.156753
signal transduction by p53 class mediator (GO:0072331)	0.0161752	0.156753
regulation of neuron projection development (GO:0010975)	0.0165788	0.159217
regulation of MAPK cascade (GO:0043408)	0.0169128	0.160093
cell-substrate junction assembly (GO:0007044)	0.0171207	0.160093
central nervous system neuron differentiation (GO:0021953)	0.0171207	0.160093
regulation of muscle cell differentiation (GO:0051147)	0.0180891	0.164356
embryonic skeletal system development (GO:0048706)	0.0180891	0.164356
regulation of protein polymerization (GO:0032271)	0.0180891	0.164356
regulation of kinase activity (GO:0043549)	0.0181932	0.164356
ciliary basal body-plasma membrane docking (GO:0097711)	0.0187074	0.166717
regulation of microtubule-based process (GO:0032886)	0.0190802	0.166717
positive regulation of bone mineralization (GO:0030501)	0.0190802	0.166717
positive regulation of mitotic nuclear division (GO:0045840)	0.0190802	0.166717
centromere complex assembly (GO:0034508)	0.0200937	0.172741
positive regulation of cytokinesis (GO:0032467)	0.0200937	0.172741
regulation of neuron apoptotic process (GO:0043523)	0.0202981	0.173102
regulation of mitotic cell cycle (GO:0007346)	0.0212514	0.179794
vesicle cytoskeletal trafficking (GO:0099518)	0.0221867	0.183342
regulation of dendrite development (GO:0050773)	0.0221867	0.183342
regulation of exit from mitosis (GO:0007096)	0.0221867	0.183342
bone development (GO:0060348)	0.0232657	0.185667
positive regulation of ossification (GO:0045778)	0.0232657	0.185667
positive regulation of biomineral tissue development (GO:0070169)	0.0243658	0.185667
cellular glucose homeostasis (GO:0001678)	0.0266288	0.185667
regulation of cell-cell adhesion (GO:0022407)	0.0266288	0.185667
mitotic spindle assembly (GO:0090307)	0.0277909	0.185667
embryonic organ morphogenesis (GO:0048562)	0.0277909	0.185667
cardiac ventricle morphogenesis (GO:0003208)	0.0277909	0.185667
positive regulation of transcription from RNA polymerase II promoter involved in heart development (GO:1901228)	0.0291566	0.185667
microtubule nucleation by microtubule organizing center (GO:0051418)	0.0291566	0.185667
positive regulation of the force of heart contraction (GO:0098735)	0.0291566	0.185667
kidney morphogenesis (GO:0060993)	0.0291566	0.185667
positive regulation of myoblast proliferation (GO:2000288)	0.0291566	0.185667
salivary gland morphogenesis (GO:0007435)	0.0291566	0.185667
positive regulation of long-term synaptic depression (GO:1900454)	0.0291566	0.185667
positive regulation of gamma-delta T cell activation (GO:0046645)	0.0291566	0.185667
glomerular visceral epithelial cell migration (GO:0090521)	0.0291566	0.185667
glial cell-derived neurotrophic factor receptor signaling pathway (GO:0035860)	0.0291566	0.185667
gastro-intestinal system smooth muscle contraction (GO:0014831)	0.0291566	0.185667
positive regulation of attachment of spindle microtubules to kinetochore (GO:0051987)	0.0291566	0.185667
metanephric mesenchymal cell differentiation (GO:0072162)	0.0291566	0.185667
peptidyl-cysteine S-nitrosylation (GO:0018119)	0.0291566	0.185667
determination of dorsal/ventral asymmetry (GO:0048262)	0.0291566	0.185667
regulation of morphogenesis of a branching structure (GO:0060688)	0.0291566	0.185667
de novo centriole assembly involved in multi-ciliated epithelial cell differentiation (GO:0098535)	0.0291566	0.185667
de novo centriole assembly (GO:0097742)	0.0291566	0.185667
non-canonical Wnt signaling pathway via MAPK cascade (GO:0038030)	0.0291566	0.185667
negative regulation of tubulin deacetylation (GO:1904428)	0.0291566	0.185667
regulation of guanylate cyclase activity (GO:0031282)	0.0291566	0.185667
positive regulation of amine transport (GO:0051954)	0.0291566	0.185667
regulation of caveolin-mediated endocytosis (GO:2001286)	0.0291566	0.185667
regulation of barbed-end actin filament capping (GO:2000812)	0.0291566	0.185667
negative regulation of calcium ion transport into cytosol (GO:0010523)	0.0291566	0.185667
regulation of synapse assembly (GO:0051963)	0.0313971	0.185667
generation of neurons (GO:0048699)	0.0318231	0.185667
positive regulation of nucleic acid-templated transcription (GO:1903508)	0.0318668	0.185667
regulation of transcription by RNA polymerase II (GO:0006357)	0.033523	0.185667
adherens junction organization (GO:0034332)	0.0338981	0.185667
positive regulation of actin filament polymerization (GO:0030838)	0.0338981	0.185667
response to glucose (GO:0009749)	0.0338981	0.185667
vesicle localization (GO:0051648)	0.034886	0.185667
mesenchymal cell differentiation involved in kidney development (GO:0072161)	0.034886	0.185667
striated muscle hypertrophy (GO:0014897)	0.034886	0.185667
positive regulation of plasminogen activation (GO:0010756)	0.034886	0.185667
spinal cord motor neuron differentiation (GO:0021522)	0.034886	0.185667
leukocyte chemotaxis involved in inflammatory response (GO:0002232)	0.034886	0.185667
skeletal muscle thin filament assembly (GO:0030240)	0.034886	0.185667
glandular epithelial cell differentiation (GO:0002067)	0.034886	0.185667
regulation of T-helper cell differentiation (GO:0045622)	0.034886	0.185667
epithelial tube formation (GO:0072175)	0.034886	0.185667
epithelial tube branching involved in lung morphogenesis (GO:0060441)	0.034886	0.185667
piRNA biosynthetic process (GO:1990511)	0.034886	0.185667
centromeric sister chromatid cohesion (GO:0070601)	0.034886	0.185667
regulation of mitotic spindle checkpoint (GO:1903504)	0.034886	0.185667
aminophospholipid transport (GO:0015917)	0.034886	0.185667
negative regulation of hematopoietic progenitor cell differentiation (GO:1901533)	0.034886	0.185667
bundle of His cell-Purkinje myocyte adhesion involved in cell communication (GO:0086073)	0.034886	0.185667
negative regulation of monocyte chemotaxis (GO:0090027)	0.034886	0.185667
cardiac ventricle formation (GO:0003211)	0.034886	0.185667
negative regulation of meiotic cell cycle (GO:0051447)	0.034886	0.185667
embryonic camera-type eye development (GO:0031076)	0.034886	0.185667
neuroepithelial cell differentiation (GO:0060563)	0.034886	0.185667
chondrocyte development (GO:0002063)	0.034886	0.185667
regulation of mitotic sister chromatid segregation (GO:0033047)	0.034886	0.185667
regulation of hepatocyte proliferation (GO:2000345)	0.034886	0.185667
regulation of anatomical structure morphogenesis (GO:0022603)	0.0363621	0.185667
positive regulation of epithelial cell proliferation (GO:0050679)	0.0363621	0.185667
mesenchymal cell differentiation (GO:0048762)	0.0364743	0.185667
regulation of epithelial cell migration (GO:0010632)	0.0364743	0.185667
regulation of protein secretion (GO:0050708)	0.0378619	0.185667
extracellular structure organization (GO:0043062)	0.0391914	0.185667
external encapsulating structure organization (GO:0045229)	0.0397521	0.185667
cytoplasmic microtubule organization (GO:0031122)	0.0404748	0.185667
striated muscle contraction (GO:0006941)	0.0404748	0.185667
regulation of muscle organ development (GO:0048634)	0.0405819	0.185667
detection of muscle stretch (GO:0035995)	0.0405819	0.185667
regulation of norepinephrine secretion (GO:0014061)	0.0405819	0.185667
exocrine system development (GO:0035272)	0.0405819	0.185667
positive regulation of cardiac muscle cell differentiation (GO:2000727)	0.0405819	0.185667
regulation of smooth muscle cell differentiation (GO:0051150)	0.0405819	0.185667
regulation of transcription from RNA polymerase II promoter involved in myocardial precursor cell differentiation (GO:0003256)	0.0405819	0.185667
dense core granule cytoskeletal transport (GO:0099519)	0.0405819	0.185667
gland morphogenesis (GO:0022612)	0.0405819	0.185667
regulation of tubulin deacetylation (GO:0090043)	0.0405819	0.185667
skin morphogenesis (GO:0043589)	0.0405819	0.185667
lymphoid progenitor cell differentiation (GO:0002320)	0.0405819	0.185667
mitral valve development (GO:0003174)	0.0405819	0.185667
positive regulation of catecholamine secretion (GO:0033605)	0.0405819	0.185667
dendrite arborization (GO:0140059)	0.0405819	0.185667
negative regulation of catecholamine secretion (GO:0033604)	0.0405819	0.185667
regulation of male gonad development (GO:2000018)	0.0405819	0.185667
noradrenergic neuron differentiation (GO:0003357)	0.0405819	0.185667
neuron projection arborization (GO:0140058)	0.0405819	0.185667
regulation of glycogen (starch) synthase activity (GO:2000465)	0.0405819	0.185667
negative regulation of steroid metabolic process (GO:0045939)	0.0405819	0.185667
negative regulation of ruffle assembly (GO:1900028)	0.0405819	0.185667
negative regulation of neurotransmitter secretion (GO:0046929)	0.0405819	0.185667
regulation of cortisol biosynthetic process (GO:2000064)	0.0405819	0.185667
cardiac muscle cell-cardiac muscle cell adhesion (GO:0086042)	0.0405819	0.185667
negative regulation of meiotic nuclear division (GO:0045835)	0.0405819	0.185667
regulation of bone remodeling (GO:0046850)	0.0405819	0.185667
arginine catabolic process (GO:0006527)	0.0405819	0.185667
regulation of aldosterone biosynthetic process (GO:0032347)	0.0405819	0.185667
regulation of mesenchymal stem cell differentiation (GO:2000739)	0.0405819	0.185667
DNA damage response, signal transduction by p53 class mediator resulting in cell cycle arrest (GO:0006977)	0.0432296	0.188155
positive regulation of mitotic cell cycle phase transition (GO:1901992)	0.0460525	0.188155
cilium organization (GO:0044782)	0.0462213	0.188155
water homeostasis (GO:0030104)	0.0462444	0.188155
meiotic sister chromatid cohesion (GO:0051177)	0.0462444	0.188155
T cell mediated cytotoxicity (GO:0001913)	0.0462444	0.188155
positive regulation of oligodendrocyte differentiation (GO:0048714)	0.0462444	0.188155
skeletal myofibril assembly (GO:0014866)	0.0462444	0.188155
sequestering of BMP from receptor via BMP binding (GO:0038098)	0.0462444	0.188155
positive regulation of extracellular matrix disassembly (GO:0090091)	0.0462444	0.188155
positive regulation of execution phase of apoptosis (GO:1900119)	0.0462444	0.188155
positive regulation of chromosome segregation (GO:0051984)	0.0462444	0.188155
multi-ciliated epithelial cell differentiation (GO:1903251)	0.0462444	0.188155
forebrain neuron development (GO:0021884)	0.0462444	0.188155
regulation of striated muscle tissue development (GO:0016202)	0.0462444	0.188155
positive regulation of CD4-positive, alpha-beta T cell differentiation (GO:0043372)	0.0462444	0.188155
negative regulation of potassium ion transmembrane transporter activity (GO:1901017)	0.0462444	0.188155
regulation of meiotic nuclear division (GO:0040020)	0.0462444	0.188155
establishment of protein localization to chromatin (GO:0071169)	0.0462444	0.188155
regulation of actin filament length (GO:0030832)	0.0462444	0.188155
negative regulation of keratinocyte proliferation (GO:0010839)	0.0462444	0.188155
negative regulation of long-term synaptic potentiation (GO:1900272)	0.0462444	0.188155
negative regulation of microglial cell activation (GO:1903979)	0.0462444	0.188155
negative regulation of chromosome organization (GO:2001251)	0.0462444	0.188155
negative regulation of muscle cell differentiation (GO:0051148)	0.0462444	0.188155
negative regulation of neural precursor cell proliferation (GO:2000178)	0.0462444	0.188155
negative regulation of osteoblast proliferation (GO:0033689)	0.0462444	0.188155
negative regulation of sodium ion transport (GO:0010766)	0.0462444	0.188155
cardiac muscle hypertrophy (GO:0003300)	0.0462444	0.188155
homophilic cell adhesion via plasma membrane adhesion molecules (GO:0007156)	0.0489413	0.198199
nervous system development (GO:0007399)	0.0492751	0.198199
