# Supplementary material for: Activation of Oncogenic and Immune-Response Pathways Is Linked to Disease-Specific Survival in Merkel Cell Carcinoma
Source: Cancers (Basel). 2022 Jul 23;14(15):3591. doi: 10.3390/cancers14153591 (PMC9331388; doi:10.3390/cancers14153591)
Supplement: Supplementary file 1 [file cancers-14-03591-s001.zip › Table S6.xlsx]

## Sheet: Sheet1
Genes significantly upregulated in MCPyV-negative tumors, as compared to MCPyV-positive tumors, of patients who died from MCC
ENSEMBL	Gene	logFC	logCPM	P-value	FDR
ENSG00000183833	CFAP91	-3.18895	4.1847	2.18839e-06	0.00082706
ENSG00000243284	VSIG8	-3.05488	5.62225	3.89488e-07	0.000426879
ENSG00000132821	VSTM2L	-2.98534	4.80253	2.81408e-05	0.0044699
ENSG00000183145	RIPPLY3	-2.93987	4.89401	1.63962e-08	4.34676e-05
ENSG00000006016	CRLF1	-2.84221	5.75411	0.000155231	0.0137665
ENSG00000158816	VWA5B1	-2.80348	4.22953	2.69528e-06	0.000952911
ENSG00000152784	PRDM8	-2.77363	4.78478	6.76933e-05	0.00797762
ENSG00000166862	CACNG2	-2.76892	3.79949	1.47486e-05	0.00299342
ENSG00000171403	KRT9	-2.68943	5.40897	0.000768856	0.0363218
ENSG00000124749	COL21A1	-2.61676	5.33112	0.00021859	0.0165224
ENSG00000088836	SLC4A11	-2.58793	5.94134	0.00051118	0.0280193
ENSG00000129173	E2F8	-2.57335	4.49037	5.87626e-08	9.20054e-05
ENSG00000243710	CFAP57	-2.55085	5.04816	1.50338e-06	0.000827039
ENSG00000167244	IGF2	-2.54452	6.25382	0.000529746	0.0287426
ENSG00000064655	EYA2	-2.49865	6.25285	0.000429662	0.0253798
ENSG00000171345	KRT19	-2.47113	6.999	2.91225e-05	0.00449553
ENSG00000105711	SCN1B	-2.45674	4.09881	4.01364e-06	0.00122193
ENSG00000125798	FOXA2	-2.32907	4.57821	0.000996126	0.0424807
ENSG00000168447	SCNN1B	-2.32025	4.44169	0.000397924	0.0240953
ENSG00000100628	ASB2	-2.27369	4.48551	0.000549066	0.0294988
ENSG00000153012	LGI2	-2.17092	4.20597	0.00012172	0.0117022
ENSG00000124575	H1-3	-2.15261	6.27651	7.53056e-07	0.000634884
ENSG00000112186	CAP2	-2.08981	4.06359	3.5897e-05	0.00517672
ENSG00000166923	GREM1	-2.08685	4.87556	0.000757447	0.0359377
ENSG00000179242	CDH4	-2.08607	5.06847	0.000269928	0.0188434
ENSG00000171303	KCNK3	-2.04791	5.4283	2.71945e-05	0.0043866
ENSG00000130707	ASS1	-2.01789	6.37172	3.48494e-06	0.00109389
ENSG00000165304	MELK	-2.01163	4.33223	2.37962e-08	4.34676e-05
ENSG00000154928	EPHB1	-1.92205	5.0171	0.000118781	0.0115207
ENSG00000133216	EPHB2	-1.90947	5.40556	0.00071749	0.0351767
ENSG00000070731	ST6GALNAC2	-1.8969	4.00705	8.88604e-05	0.00918783
ENSG00000198597	ZNF536	-1.88869	5.21796	0.000415243	0.0248692
ENSG00000103528	SYT17	-1.88414	4.96133	0.000192771	0.0155351
ENSG00000050438	SLC4A8	-1.87225	5.22619	0.000640387	0.0323984
ENSG00000117602	RCAN3	-1.8565	5.77216	0.000872909	0.0388906
ENSG00000116793	PHTF1	-1.85456	4.49068	0.00015174	0.013754
ENSG00000197584	KCNMB2	-1.84936	6.56187	0.000863605	0.0386331
ENSG00000186638	KIF24	-1.84806	4.15799	6.45204e-05	0.00794543
ENSG00000128594	LRRC4	-1.81852	4.34949	0.0013269	0.0486383
ENSG00000182107	TMEM30B	-1.81209	4.23152	0.000690792	0.034414
ENSG00000162522	KIAA1522	-1.80192	4.03852	6.87791e-05	0.0079856
ENSG00000060656	PTPRU	-1.77961	5.99988	0.00108621	0.0439295
ENSG00000215912	TTC34	-1.748	4.34693	0.00116875	0.0457483
ENSG00000171385	KCND3	-1.74376	3.85943	0.00127474	0.0478501
ENSG00000137135	ARHGEF39	-1.74007	3.94851	0.000707892	0.0349482
ENSG00000128408	RIBC2	-1.73288	4.68477	0.000207909	0.0161743
ENSG00000116151	MORN1	-1.70709	4.18063	0.000215825	0.0164266
ENSG00000135378	PRRG4	-1.70367	4.51537	0.00075611	0.0359377
ENSG00000151914	DST	-1.67591	9.25248	0.000577613	0.0307313
ENSG00000117461	PIK3R3	-1.66164	6.95336	2.72161e-05	0.0043866
ENSG00000151067	CACNA1C	-1.65357	3.99616	0.0013125	0.0485786
ENSG00000171517	LPAR3	-1.62497	4.90838	0.000729551	0.03538
ENSG00000135338	LCA5	-1.61675	4.6647	0.0005113	0.0280193
ENSG00000049759	NEDD4L	-1.6116	5.5101	2.46343e-05	0.00420391
ENSG00000091409	ITGA6	-1.60325	6.37133	0.000536137	0.0289461
ENSG00000142149	HUNK	-1.59883	6.20982	4.76524e-05	0.00629242
ENSG00000166801	FAM111A	-1.59668	6.85767	3.49325e-06	0.00109389
ENSG00000138036	DYNC2LI1	-1.58809	4.88916	0.000155416	0.0137665
ENSG00000204624	DISP3	-1.58729	4.92745	0.00111196	0.0444061
ENSG00000157240	FZD1	-1.56475	4.19246	0.000231032	0.0168807
ENSG00000180806	HOXC9	-1.56094	6.00198	0.00118457	0.0462024
ENSG00000123473	STIL	-1.54784	5.66788	7.27939e-05	0.0080588
ENSG00000162817	C1orf115	-1.5264	4.55122	0.000718939	0.0351767
ENSG00000165389	SPTSSA	-1.52556	3.79368	0.00022593	0.016731
ENSG00000133477	FAM83F	-1.49996	6.00852	1.53116e-06	0.000827039
ENSG00000114107	CEP70	-1.49717	5.44069	5.59097e-05	0.00703525
ENSG00000203666	EFCAB2	-1.46123	5.40759	0.00121104	0.0469383
ENSG00000139354	GAS2L3	-1.44997	4.6021	0.000257116	0.018089
ENSG00000156509	FBXO43	-1.44394	4.90117	0.000180793	0.0151222
ENSG00000063015	SEZ6	-1.43542	6.28763	0.00104592	0.0430724
ENSG00000134222	PSRC1	-1.43087	5.15402	0.000377117	0.0235494
ENSG00000116717	GADD45A	-1.42996	6.8891	1.82289e-06	0.00082706
ENSG00000067840	PDZD4	-1.42263	4.80119	0.000158694	0.0139143
ENSG00000102384	CENPI	-1.41725	4.15026	0.000294178	0.020026
ENSG00000147400	CETN2	-1.40351	5.59823	2.31351e-05	0.00413195
ENSG00000138587	MNS1	-1.38733	5.68299	0.00112231	0.0444061
ENSG00000118193	KIF14	-1.37269	6.03225	0.000329872	0.0215041
ENSG00000188130	MAPK12	-1.36938	4.74063	0.000499897	0.0278429
ENSG00000090889	KIF4A	-1.36223	5.75478	3.27325e-05	0.00484795
ENSG00000092853	CLSPN	-1.35786	8.23631	1.27946e-06	0.000827039
ENSG00000158373	H2BC5	-1.34434	4.74641	0.000911057	0.0399382
ENSG00000198901	PRC1	-1.34301	7.75848	2.03818e-06	0.00082706
ENSG00000137807	KIF23	-1.33688	6.01468	0.000209558	0.0161743
ENSG00000086015	MAST2	-1.32848	5.79518	1.20323e-05	0.00263749
ENSG00000188042	ARL4C	-1.32565	6.39874	9.00823e-05	0.00922713
ENSG00000163535	SGO2	-1.32448	5.13555	0.000744551	0.0357907
ENSG00000137812	KNL1	-1.29533	6.18722	3.23701e-05	0.00484795
ENSG00000138180	CEP55	-1.28882	5.47103	2.33741e-05	0.00413195
ENSG00000177868	SVBP	-1.28708	4.95194	0.000627798	0.0321994
ENSG00000169607	CKAP2L	-1.28556	5.04613	0.000104571	0.0102698
ENSG00000142945	KIF2C	-1.27983	5.02923	0.00132636	0.0486383
ENSG00000029993	HMGB3	-1.27815	6.75138	5.4706e-05	0.00697183
ENSG00000114346	ECT2	-1.26615	5.93411	0.00113104	0.0445906
ENSG00000100376	FAM118A	-1.24706	6.94412	0.000151846	0.013754
ENSG00000178878	APOLD1	-1.2456	5.64944	0.000924043	0.0401885
ENSG00000169679	BUB1	-1.23585	5.28403	0.0010206	0.0426939
ENSG00000121152	NCAPH	-1.22307	5.09331	0.000855676	0.0385934
ENSG00000214357	NEURL1B	-1.21828	7.61173	0.00079217	0.0369455
ENSG00000178922	HYI	-1.21434	5.23797	0.00110948	0.0444061
ENSG00000068489	PRR11	-1.20393	6.56049	0.000223857	0.016731
