# Supplementary material for: Activation of Oncogenic and Immune-Response Pathways Is Linked to Disease-Specific Survival in Merkel Cell Carcinoma
Source: Cancers (Basel). 2022 Jul 23;14(15):3591. doi: 10.3390/cancers14153591 (PMC9331388; doi:10.3390/cancers14153591)
Supplement: Supplementary file 1 [file cancers-14-03591-s001.zip › Table S7.xlsx]

## Sheet: Sheet1
Pearson's product-moment correlation between the abundance of CD3-positive, tumor-infiltrating lymphocytes and the expression levels of the genes CD74, TAP2, PSME1, HLA-DRA, and HLA-E
CD74						TAP2						PSME1
Pearson's product-moment correlation						Pearson's product-moment correlation						Pearson's product-moment correlation
data: x and htseq.counts.dge$samples$CD3						data: x and htseq.counts.dge$samples$CD3						data: x and htseq.counts.dge$samples$CD3
t = 3.1972, df = 80, p-value = 0.001988						t = 2.2614, df = 80, p-value = 0.02645						t = 2.5572, df = 80, p-value = 0.01244
alternative hypothesis: true correlation is not equal to 0						alternative hypothesis: true correlation is not equal to 0						alternative hypothesis: true correlation is not equal to 0
95 percent confidence interval:						95 percent confidence interval:						95 percent confidence interval:
0.1290161 0.5159213						0.02968662 0.43878225						0.06155605 0.46420680
sample estimates:						sample estimates:						sample estimates:
cor						cor						cor
0.3365993						0.2451147						0.2748912
HLA-DRA						HLA-E
Pearson's product-moment correlation						Pearson's product-moment correlation
data: x and htseq.counts.dge$samples$CD3						data: x and htseq.counts.dge$samples$CD3
t = 2.6833, df = 80, p-value = 0.008856						t = 3.1059, df = 80, p-value = 0.002624
alternative hypothesis: true correlation is not equal to 0						alternative hypothesis: true correlation is not equal to 0
95 percent confidence interval:						95 percent confidence interval:
0.07502105 0.47475303						0.1195386 0.5088223
sample estimates:						sample estimates:
cor						cor
0.2873501						0.3280363
