# Supplementary material for: Activation of Oncogenic and Immune-Response Pathways Is Linked to Disease-Specific Survival in Merkel Cell Carcinoma
Source: Cancers (Basel). 2022 Jul 23;14(15):3591. doi: 10.3390/cancers14153591 (PMC9331388; doi:10.3390/cancers14153591)
Supplement: Supplementary file 1 [file cancers-14-03591-s001.zip › Table S8.xlsx]

## Sheet: Sheet1
List of the 136/250 genes most significantly differentially expressed between MCPyV-positive and -negative tumors in GSE39612, that were also detectable in FFPE data
Gene	logFC in GSE39612	logFC in FFPE data	logCPM	P-value	ENSEMBL
CCL19	3.81262	1.4883	6.54927	0.038287	ENSG00000172724
C3	3.36231	1.3878	5.81926	0.0242995	ENSG00000125730
CCL5	3.02872	2.60112	3.57275	0.00251716	ENSG00000271503
CCK	2.93605	0.866981	6.18556	0.368497	ENSG00000187094
VIP	2.79272	0.150014	3.58771	0.941732	ENSG00000146469
SEMA3E	2.44156	0.75666	7.45861	0.191881	ENSG00000170381
ZAP70	2.40627	2.62141	4.33305	1.79455e-05	ENSG00000115085
PTGDS	2.25973	0.660207	3.95073	0.386746	ENSG00000107317
HLA-DMA	2.22525	0.753614	3.11591	0.200409	ENSG00000204257
LYZ	2.21619	1.5013	6.30749	0.00928944	ENSG00000090382
CD2	2.19848	1.08977	3.83539	0.146783	ENSG00000116824
ZNF667	2.14347	1.77421	5.88378	0.00589257	ENSG00000198046
MPEG1	2.06314	0.96389	4.57215	0.0492248	ENSG00000197629
PROK2	2.04582	3.05031	2.69907	0.000340577	ENSG00000163421
IL32	2.03975	1.72344	3.94374	0.00715193	ENSG00000008517
LSP1	2.00768	1.43895	4.3402	0.00926298	ENSG00000130592
IL7R	1.99089	0.477222	4.29019	0.486265	ENSG00000168685
HCLS1	1.98957	0.825527	4.53924	0.115439	ENSG00000180353
ANO5	1.98725	0.688945	6.82504	0.207076	ENSG00000171714
TNFRSF1B	1.97792	0.69402	5.51931	0.112923	ENSG00000028137
CST7	1.96989	1.94859	2.98471	0.0167441	ENSG00000077984
CTSH	1.91108	1.39536	4.42875	0.0147878	ENSG00000103811
ICAM3	1.89062	1.60843	3.55933	0.0251722	ENSG00000076662
IL10RA	1.89011	0.908335	4.49614	0.129608	ENSG00000110324
MMP9	1.87796	0.83295	5.66057	0.0576286	ENSG00000100985	Scatter plot of 136 genes (also present in FFPE data) out of 250 top genes selected based on topTable R function
LIPA	1.86929	1.4613	6.70082	0.00507472	ENSG00000107798	(using B-statistics log-odds ratio that the gene is differentially expressed) from differential expression test of genes
GZMH	1.84337	1.33556	3.18511	0.0822072	ENSG00000100450	between MCPyV-positive and -negative tumors in GSE39612. LogFC from the GSE39612 dataset is on the x-axis
ACKR1	1.7982	-0.268452	4.64736	0.599659	ENSG00000213088	and logFC from the same genes and same patient groups from FFPE samples is on the y-axis.
NCKAP1L	1.75911	0.294744	7.13584	0.471709	ENSG00000123338
CYTIP	1.73413	0.714949	3.23234	0.257261	ENSG00000115165
MZB1	1.728	0.899369	3.53191	0.293389	ENSG00000170476
ITGAL	1.72552	0.995601	3.39325	0.157841	ENSG00000005844
EOMES	1.705	-1.50078	4.10447	0.0444371	ENSG00000163508
CD27	1.70063	0.123716	3.48135	0.900705	ENSG00000139193
TRPM2	1.69329	0.55799	6.69636	0.248343	ENSG00000142185
TBC1D10C	1.66384	1.46336	4.65577	0.00617835	ENSG00000175463
SLAMF8	1.65133	1.68846	3.86206	0.0122519	ENSG00000158714
P2RY8	1.64069	1.08588	3.39022	0.132075	ENSG00000182162
HCST	1.59104	0.466246	3.37936	0.448722	ENSG00000126264
MYO1F	1.57806	1.02086	5.95668	0.0142362	ENSG00000142347
PRUNE2	1.57668	0.749433	7.32386	0.145968	ENSG00000106772
NCR3LG1	1.50973	2.07164	4.78242	3.93965e-05	ENSG00000188211
CCDC69	1.45397	0.804655	4.63006	0.2175	ENSG00000198624
PINLYP	1.44176	1.75907	4.55162	7.62933e-05	ENSG00000234465
PARP8	1.43696	0.900038	4.14977	0.127149	ENSG00000151883
RPS15A	1.40641	0.821648	6.61969	0.00762259	ENSG00000134419
PPP1R1A	1.32365	1.00125	4.43939	0.0862595	ENSG00000135447
GSTK1	1.29693	-0.315966	5.07755	0.424231	ENSG00000197448
RPL22L1	1.28679	1.20784	3.75808	0.00312188	ENSG00000163584
RGL1	1.27459	1.29871	6.44044	0.00145612	ENSG00000143344
PRELID2	1.24125	0.362739	4.4152	0.462593	ENSG00000186314
TCAF1	1.22149	0.797678	4.04213	0.0519655	ENSG00000198420
TNF	1.20814	-0.927557	3.11991	0.147439	ENSG00000232810
DUSP2	1.13445	0.683753	2.78401	0.228737	ENSG00000158050
VAV1	1.09353	1.46137	4.10037	0.00568942	ENSG00000141968
IMPDH2	1.04328	0.92727	5.5883	0.00827089	ENSG00000178035
RPL29	0.994362	1.71143	7.86746	2.78825e-10	ENSG00000162244
CHCHD4	0.753674	0.811075	3.31983	0.165321	ENSG00000163528
KIF7	-0.838695	-0.617764	4.29887	0.17487	ENSG00000166813
MMD	-0.939426	-0.113842	5.11923	0.781602	ENSG00000108960
E2F7	-0.980631	-0.898956	6.66776	0.0161481	ENSG00000165891
MEGF6	-1.02446	-1.03721	4.0223	0.0036696	ENSG00000162591
NRXN1	-1.03424	-0.37672	8.78823	0.385008	ENSG00000179915
PGF	-1.04911	-0.314377	5.24431	0.519372	ENSG00000119630
KIFC1	-1.05049	-0.924776	7.55329	0.00229093	ENSG00000237649
SCD5	-1.06989	-0.696893	5.73641	0.096563	ENSG00000145284
PTPN3	-1.08331	-0.834891	4.66584	0.0447537	ENSG00000070159
DDHD1	-1.09467	-0.407331	7.91156	0.226134	ENSG00000100523
CHST8	-1.10105	-0.203689	6.31853	0.604312	ENSG00000124302
SSTR2	-1.11093	-0.162597	5.34497	0.740985	ENSG00000180616
PPP1R16A	-1.11602	-0.16781	5.03334	0.690187	ENSG00000160972
HRK	-1.12622	-0.615927	5.42656	0.209992	ENSG00000135116
TEKT2	-1.17752	-1.48531	5.13138	0.00417959	ENSG00000092850
CHD5	-1.19707	-1.19753	5.38739	0.028972	ENSG00000116254
HPCAL1	-1.19812	-0.85518	6.5205	0.0120699	ENSG00000115756
MTMR2	-1.20366	-0.527514	3.47556	0.284594	ENSG00000087053
TCHH	-1.22345	-0.514991	6.95107	0.530033	ENSG00000159450
RACGAP1	-1.23395	-1.37287	5.12272	0.00181787	ENSG00000161800
PTPRU	-1.24155	-1.77961	5.99988	0.00108621	ENSG00000060656
VLDLR	-1.24598	-0.953871	4.00813	0.0463596	ENSG00000147852
TSPAN18	-1.25223	-0.2386	4.62316	0.632959	ENSG00000157570
MKI67	-1.2655	-0.657499	9.21617	0.0107861	ENSG00000148773
TMEM52	-1.27225	-1.41863	4.19697	0.0203892	ENSG00000178821
HIP1R	-1.27517	0.0116207	4.42798	1	ENSG00000130787
FAM83F	-1.28399	-1.49996	6.00852	1.53116e-06	ENSG00000133477
FOXM1	-1.28884	-0.960634	5.32173	0.00108512	ENSG00000111206
CTBP2	-1.30501	-0.338548	6.56875	0.363117	ENSG00000175029
DCBLD1	-1.31002	-0.834612	5.64256	0.0229028	ENSG00000164465
PTPRD	-1.33262	-0.473444	6.54957	0.351874	ENSG00000153707
NEURL1B	-1.33467	-1.21828	7.61173	0.00079217	ENSG00000214357
ALDH1A3	-1.34461	-0.227491	4.02034	0.758217	ENSG00000184254
PTPRF	-1.35142	-1.08389	6.61589	0.00355731	ENSG00000142949
CELF4	-1.35541	-0.102296	8.62146	0.752854	ENSG00000101489
MYO7A	-1.39247	-0.753042	5.27418	0.297971	ENSG00000137474
AMER2	-1.40216	-0.261599	4.58013	0.577999	ENSG00000165566
ONECUT2	-1.4396	-1.07894	6.7965	0.000933145	ENSG00000119547
ENC1	-1.44795	0.140996	5.53463	0.782601	ENSG00000171617
PRRT2	-1.4492	-0.796972	7.37273	0.066864	ENSG00000167371
SEZ6	-1.49779	-1.43542	6.28763	0.00104592	ENSG00000063015
CDC20	-1.52589	-1.13157	5.19705	0.0073258	ENSG00000117399
PSRC1	-1.52642	-1.43087	5.15402	0.000377117	ENSG00000134222
BLCAP	-1.57777	-0.709454	6.36129	0.0175978	ENSG00000166619
IGSF9	-1.59785	-0.917024	7.57508	0.0219448	ENSG00000085552
CUX2	-1.60064	0.101001	3.90926	0.917544	ENSG00000111249
PPFIA4	-1.61958	0.772533	8.2732	0.0579107	ENSG00000143847
ZDHHC11B	-1.63255	-1.78155	5.40405	0.00398017	ENSG00000206077
CRLF1	-1.69196	-2.84221	5.75411	0.000155231	ENSG00000006016
TTK	-1.69286	-1.12138	5.21617	0.00498054	ENSG00000112742
PLS1	-1.70608	-0.879372	3.89984	0.0958554	ENSG00000120756
VSTM2L	-1.70819	-2.98534	4.80253	2.81408e-05	ENSG00000132821
E2F8	-1.75662	-2.57335	4.49037	5.87626e-08	ENSG00000129173
IRF6	-1.79754	-1.48438	4.2036	0.00285412	ENSG00000117595
PTN	-1.80084	-0.436331	4.82703	0.498857	ENSG00000105894
GPC4	-1.81716	-0.719312	3.74925	0.24294	ENSG00000076716
GKAP1	-1.82641	-0.914365	5.23065	0.0211119	ENSG00000165113
HEY1	-1.8472	-0.483219	4.53981	0.359796	ENSG00000164683
CBLN1	-1.84864	-0.695716	4.25811	0.258025	ENSG00000102924
CADM1	-1.9373	-0.477057	8.03947	0.282324	ENSG00000182985
CIB2	-1.97516	-0.778079	6.14399	0.111852	ENSG00000136425
HEY2	-1.97923	-0.814635	4.05547	0.133611	ENSG00000135547
IGFBP2	-1.98965	-0.58479	10.9506	0.139169	ENSG00000115457
KIF23	-1.99787	-1.33688	6.01468	0.000209558	ENSG00000137807
RIBC2	-2.01957	-1.73288	4.68477	0.000207909	ENSG00000128408
RIPPLY3	-2.06764	-2.93987	4.89401	1.63962e-08	ENSG00000183145
CENPF	-2.08388	-0.985311	9.48795	0.000276511	ENSG00000117724
VASH2	-2.1977	-0.310932	6.46575	0.617185	ENSG00000143494
TCERG1L	-2.25272	-0.15304	5.17483	0.774074	ENSG00000176769
KANK4	-2.26016	-0.930978	4.46386	0.154654	ENSG00000132854
KCNK3	-2.28409	-2.04791	5.4283	2.71945e-05	ENSG00000171303
CORO2B	-2.40155	-1.2921	3.71347	0.032682	ENSG00000103647
ESRRG	-2.43163	-1.47841	6.84594	0.00815326	ENSG00000196482
ZNF536	-2.53448	-1.88869	5.21796	0.000415243	ENSG00000198597
ID4	-2.58718	-1.28783	7.62713	0.001609	ENSG00000172201
NPTX1	-3.02506	-1.44502	4.7506	0.0260524	ENSG00000171246
USH2A	-3.39967	-1.44038	9.27999	0.0428058	ENSG00000042781
EYA2	-3.40352	-2.49865	6.25285	0.000429662	ENSG00000064655
